# Supplementary material for: Exploring loneliness: Prevalence and determinants among medical students in Bangladesh
Source: PLOS Ment Health. 2025 Aug 20;2(8):e0000379. doi: 10.1371/journal.pmen.0000379 (PMC12798429; doi:10.1371/journal.pmen.0000379)
Supplement: S1 Data — (XLSX) [file pmen.0000379.s001.xlsx]

## Sheet: Form responses 1
		Socio-demographic information											UCLA loneliness scale
ID	Do you want to participate in this study?	Name of your Medical College	1. Age	3. Gender	6. Do you have any of the following habits?	12. Respondent's total family income (BDT)	13. Do you have any personal income	15. If YES, the source of your income:	16. Do you contribute in your family?	17. Do you get any pocket money from any sources?	18. From whom do you get pocket money?	19. How much pocket money do you get? (BDT/month)	29. I am unhappy doing so many things alone	30. I have nobody to talk to	31. I cannot tolerate being so alone	32. I lack companionship	33. I feel as if nobody really understands me	34. I feel myself waiting for people to call or write	35. There is no one I can turn to	36. I am no longer close to anyone	37. My interests and ideas are not shared by those around me	38. I feel left out	39. I feel completely alone	40. I am unable to reach out and communicate with those around me	41. My social relationships are superficial	42. I feel starved for company	43. No one really knows me well	44. I feel isolated from others	45. I am unhappy being so withdrawn	46. It is difficult for me to make friends	47. I feel shut out and excluded by others	48. People are around me but not with me
1	Yes	Rajshahi Medical College	22	Male	Smoking	25,001 - 50,000	Yes	Tution	NO	Yes	Parent (Father/Mother)	4000	4	4	2	4	1	4	2	4	3	4	4	3	2	3	3	2	4	4	4	2
2	Yes	Sylhet mag osmani medical college	22	Male	None	≥1,00,000	No (Skip next three questions)		NO	No (Skip next 2 questions)	Parent (Father/Mother)	10000	3	1	3	3	3	2	3	3	3	3	3	3	3	3	3	3	3	3	3	3
3	Yes	Chittagong Medical College	22	Male	None	50,001- 1,00,000	Yes	Tuition	NO	Yes	Parent (Father/Mother)	5000	1	1	1	1	2	2	1	2	2	2	2	2	1	1	2	2	1	2	2	1
4	Yes	Rangamati Medical College	22	Female	None	25,001 - 50,000	No (Skip next three questions)		NO	Yes	Parent (Father/Mother)		3	2	3	4	3	2	4	4	4	2	3	3	2	2	3	3	3	4	4	2
5	Yes	Dhaka Medical College	23	Male	Caffeine use	50,001- 1,00,000	No (Skip next three questions)			Yes	Parent (Father/Mother)	15000	1	1	4	1	1	2	1	1	1	1	1	1	1	2	1	1	2	1	1	1
6	Yes	Sylhet MAG Osmani Medical College	21	Male	None	≤25,000	No (Skip next three questions)		NO	Yes	Parent (Father/Mother)	4000	3	2	2	3	1	1	2	1	1	2	3	2	1	2	1	1	3	2	4	3
7	Yes	Sylhet mag osmani medical college	23	Male	Smoking	≥1,00,000	Yes	Tution	Yes	No (Skip next 2 questions)			3	3	3	3	3	3	3	3	3	3	3	3	3	3	3	3	3	3	3	3
8	Yes	Chittagong Medical College	23	Male	None	50,001- 1,00,000	Yes	Private tuition	NO	No (Skip next 2 questions)			2	3	2	3	4	3	3	3	2	3	3	3	3	2	3	3	3	3	3	3
9	Yes	Sylhet MAG Osmani Medical College	20	Male	None	25,001 - 50,000	No (Skip next three questions)		NO	Yes	Parent (Father/Mother)	1000	3	2	2	4	4	3	4	4	3	4	4	2	3	4	2	2	2	3	3	3
10	Yes	CMC	23	Female	Caffeine use	25,001 - 50,000	Yes	Online business	NO	Yes	Parent (Father/Mother)	1000-2000	3	4	3	3	3	4	4	4	4	4	4	4	1	4	2	2	2	4	1	2
11	Yes	Dhaka community medical college	25	Female	Caffeine use	50,001- 1,00,000	No (Skip next three questions)		NO	Yes	Parent (Father/Mother)	7k-8k	3	3	2	4	4	4	4	4	4	4	4	3	2	4	3	3	4	3	3	2
12	Yes	Dhaka Medical College	24	Male	Caffeine use	≥1,00,000	Yes	Teaching	Yes	Yes	Parent (Father/Mother)	6000	2	1	2	2	1	1	2	2	2	1	2	2	2	2	1	1	1	1	1	1
13	Yes	Sylhet MAG Osmani Medical College	23	Female	Caffeine use	25,001 - 50,000	Yes	Tuition	NO	No (Skip next 2 questions)	Parent (Father/Mother)	5k	2	2	3	3	3	2	2	2	3	2	2	3	4	2	2	2	3	4	2	2
14	Yes	Sylhet MAG Osmani Medical College	23	Female	None	25,001 - 50,000	No (Skip next three questions)		NO	No (Skip next 2 questions)	Parent (Father/Mother)	1000	2	2	2	2	2	2	2	2	2	2	2	3	2	2	2	3	2	4	4	2
15	Yes	Dhaka community medical college and hospital	24	Male	None	25,001 - 50,000	No (Skip next three questions)		Yes	Yes	Parent (Father/Mother)	8000	3	3	3	4	3	3	4	4	4	4	3	3	3	3	2	3	4	3	3	4
16	Yes	Dhaka community medical college and hospital	24	Male	None	25,001 - 50,000	No (Skip next three questions)		Yes	Yes	Parent (Father/Mother)	8000	3	3	3	4	3	3	4	4	4	4	3	3	3	3	2	3	4	3	3	4
17	Yes	Dhaka medical college	25	Male	None	50,001- 1,00,000	Yes	Job	Yes	Yes	Parent (Father/Mother)	5000	3	4	4	4	4	4	4	4	4	4	4	4	4	4	4	4	4	4	4	4
18	Yes	Mugda	22	Male	None	50,001- 1,00,000	No (Skip next three questions)		NO	No (Skip next 2 questions)	Parent (Father/Mother)	1000	4	4	3	1	1	1	2	2	2	4	3	2	1	2	4	2	3	2	2	2
19	Yes	Chittagong Medical College	21	Female	None	≥1,00,000	No (Skip next three questions)			Yes	Parent (Father/Mother)		2	2	2	1	2	1	2	1	2	1	2	1	1	1	2	2	2	1	1	2
20	Yes	Sylhet MAG Osmani Medical College	26	Female	None	50,001- 1,00,000	No (Skip next three questions)			Yes	Parent (Father/Mother)	8000	2	4	2	2	2	3	4	3	3	3	2	3	3	3	3	3	3	3	2	2
21	Yes	Sskmc	24	Female	None	≥1,00,000	No (Skip next three questions)			Yes	Husband	20 thousand	3	1	1	1	1	1	1	2	3	1	1	1	1	1	1	1	1	2	2	1
22	Yes	Rangamati medical College	22	Male	Caffeine use	25,001 - 50,000	No (Skip next three questions)			Yes	Parent (Father/Mother)	5000	2	2	2	2	2	2	2	2	2	2	2	2	2	2	2	2	2	2	2	2
23	Yes	Sylhet MAG Osmani Medical College	22	Female	None	25,001 - 50,000	No (Skip next three questions)		NO	Yes	Parent (Father/Mother)	1500	4	2	1	4	2	2	2	4	3	3	3	4	4	4	2	4	4	4	2	2
24	Yes	Dhaka Community Medical College	23	Male	None	50,001- 1,00,000	No (Skip next three questions)			Yes	Parent (Father/Mother)	1500	4	2	3	3	4	4	3	4	4	4	3	4	4	4	4	4	4	4	4	2
25	Yes	Chattogram Medical College	22	Female	None	50,001- 1,00,000	Yes	Tuition	NO	No (Skip next 2 questions)			2	2	2	2	1	1	1	2	2	2	2	2	2	2	1	2	2	3	3	3
26	Yes	Dhaka Community Medical College	21	Female	Caffeine use, None	25,001 - 50,000	No (Skip next three questions)			Yes	Parent (Father/Mother)	1000	2	1	1	1	1	1	1	1	2	1	1	2	1	1	1	1	1	1	1	1
27	Yes	Rangamati medical College	22	Female	None	≤25,000	No (Skip next three questions)		Yes	No (Skip next 2 questions)	Parent (Father/Mother)		1	2	3	3	3	2	3	3	3	3	3	4	2	2	2	2	2	3	2	2
28	Yes	Dhaka Community Medical College	21	Male	None	50,001- 1,00,000	No (Skip next three questions)		NO	Yes	Parent (Father/Mother)	500	3	4	3	3	2	3	4	3	4	4	4	4	4	3	3	3	3	4	3	3
29	Yes	Dhaka community medical college and dental unit	21	Female	None	50,001- 1,00,000	No (Skip next three questions)		NO	No (Skip next 2 questions)	Parent (Father/Mother)	100-150	1	1	2	1	2	2	1	1	2	1	1	1	1	1	1	1	1	1	1	1
30	Yes	Sylhet MAG Osmani Medical College	23	Female	None	50,001- 1,00,000	Yes	Tuition	Yes	Yes	Parent (Father/Mother)	5000	3	4	4	4	1	4	3	4	4	4	3	3	2	4	2	3	4	4	4	3
31	Yes	Sheikh Sayera Khatun Medical College, Gopalganj	24	Male	None	≥1,00,000	No (Skip next three questions)		NO	Yes	Parent (Father/Mother)		1	2	3	3	2	1	2	2	2	1	2	2	1	2	2	1	2	4	3	1
32	Yes	Shaheed Suhrawardy Medical College Dhaka	22	Female	None	25,001 - 50,000	Yes	Tuition	Yes	Yes	Parent (Father/Mother)	5000	2	3	1	2	2	2	2	1	1	2	2	2	1	1	1	1	1	3	3	1
33	Yes	Chittagong medical college	24	Female	None	25,001 - 50,000	No (Skip next three questions)		NO	No (Skip next 2 questions)			2	2	2	2	2	1	2	2	2	1	1	1	2	2	2	2	2	2	1	1
34	Yes	Dhaka Medical College	22	Female	None	50,001- 1,00,000	No (Skip next three questions)			Yes	Parent (Father/Mother)	3000	4	4	4	4	4	4	4	4	4	4	4	4	2	4	1	3	4	4	4	4
35	Yes	Holy Family Red Crescent Medical College	24	Female	None	50,001- 1,00,000	No (Skip next three questions)			Yes	Parent (Father/Mother)	2000	3	4	3	3	2	3	2	3	2	2	4	3	2	4	2	3	4	3	3	3
36	Yes	HFRCMCH	23	Prefer not to disclose	None	≥1,00,000	No (Skip next three questions)			Yes	Parent (Father/Mother)	8k for tution fee and some money as "ricksha vara"	1	1	2	1	1	1	2	1	1	1	1	2	1	1	1	1	1	1	2	1
37	Yes	Chittagong Medical College, Chittagong	22	Male	Caffeine use	50,001- 1,00,000	No (Skip next three questions)			Yes	Parent (Father/Mother)	8000	2	3	2	1	2	3	2	2	2	2	2	1	2	1	1	1	1	1	2	1
38	Yes	Islami bank medical College	21	Female	None	25,001 - 50,000	No (Skip next three questions)			No (Skip next 2 questions)			1	1	1	1	1	1	1	1	1	1	1	1	1	3	3	1	1	1	1	1
39	Yes	Chittagong Medical College	22	Female	None	≥1,00,000	No (Skip next three questions)		NO	No (Skip next 2 questions)			2	4	4	3	3	4	4	4	4	4	4	4	3	4	4	4	4	4	4	3
40	Yes	Islami Bank Medical College Rajshahi	21	Male	None	25,001 - 50,000	No (Skip next three questions)	Actually i had a tuition.But now i don't have.My income was 1000/M	NO	No (Skip next 2 questions)	Parent (Father/Mother)	600-1000	1	2	1	2	1	1	1	2	2	1	2	2	1	2	1	1	3	3	2	1
41	Yes	Chattagram Maa O Shishu hospital medical College	22	Female	None	≥1,00,000	No (Skip next three questions)		NO	No (Skip next 2 questions)			1	3	3	3	3	3	3	4	2	2	2	2	2	3	3	2	2	2	3	2
42	Yes	Chattogram Maa O Shishu Medical College	22	Male	Caffeine use	25,001 - 50,000	Yes	Tution	NO	Yes	Parent (Father/Mother)	1000	2	1	4	2	2	3	3	3	2	3	3	3	1	2	2	1	2	1	1	1
43	Yes	Sylhet MAG Osmani Medical College	20	Female	None	≤25,000	No (Skip next three questions)		NO	Yes	Parent (Father/Mother)	1000	3	2	2	3	1	2	1	1	2	2	2	1	1	2	2	3	3	2	4	1
44	Yes	somc	19	Male	None	50,001- 1,00,000	No (Skip next three questions)			No (Skip next 2 questions)			4	4	4	4	4	4	4	4	4	4	4	4	4	4	4	4	4	4	4	4
45	Yes	Sylhet MAG Osmani Medical College	20	Female	None	50,001- 1,00,000	No (Skip next three questions)		NO	Yes	Parent (Father/Mother)	10k+	1	1	1	1	1	1	2	1	1	1	2	2	1	3	1	1	2	3	1	1
46	Yes	Sylhet MAG Osmani Medical College	20	Female	Caffeine use	25,001 - 50,000	No (Skip next three questions)		NO	No (Skip next 2 questions)	Parent (Father/Mother)	4000	1	1	2	1	1	1	1	1	1	1	2	2	1	1	1	1	1	1	1	1
47	Yes	Sylhet MAG Osmani medical college	23	Female	None	50,001- 1,00,000	No (Skip next three questions)		NO	No (Skip next 2 questions)			1	2	2	3	2	4	4	4	2	4	3	4	2	3	1	4	4	3	4	3
48	Yes	Sylhet MAG Osmani Medical College	21	Female	None	≤25,000	Yes	Tuition	NO	No (Skip next 2 questions)	Parent (Father/Mother)	1000-2000	2	1	1	1	1	2	4	2	3	3	3	2	2	3	2	2	3	2	3	2
49	Yes	Sylhet MAG Osmani Medical College	22	Female	None	25,001 - 50,000	No (Skip next three questions)			Yes	Parent (Father/Mother)	200	2	2	4	2	2	2	3	3	2	3	3	3	3	4	3	3	4	2	3	3
50	Yes	Sylhet MAG Osmani Medical College	22	Female	None	50,001- 1,00,000	No (Skip next three questions)		NO	No (Skip next 2 questions)			4	3	3	3	3	4	4	4	4	4	4	4	3	4	4	4	4	4	4	4
51	Yes	Holy Family Medical College	24	Female	None	≥1,00,000	No (Skip next three questions)			No (Skip next 2 questions)			2	1	2	2	2	2	3	3	3	3	3	2	1	2	1	3	2	1	2	1
52	Yes	Sylhet MAG Osmani Medical College	20	Prefer not to disclose	None	50,001- 1,00,000	No (Skip next three questions)		NO	No (Skip next 2 questions)			3	3	3	3	3	3	3	3	3	3	3	3	3	3	3	3	3	3	3	3
53	Yes	Chattogram Medical College	23	Female	Caffeine use	50,001- 1,00,000	No (Skip next three questions)			No (Skip next 2 questions)			2	1	2	1	1	2	1	1	1	1	1	1	1	1	1	1	1	1	1	1
54	Yes	Bangladesh Medical And Dental College	24	Female	None	50,001- 1,00,000	No (Skip next three questions)			Yes	Parent (Father/Mother)	3000	3	3	3	3	3	3	4	4	4	4	4	4	3	4	4	4	4	4	3	4
55	Yes	Mymensingh Medical College	23	Female	None	≥1,00,000	Yes	Tuition	NO	Yes	Parent (Father/Mother)	8000	3	1	3	2	2	2	1	1	1	1	2	3	2	3	2	2	2	2	2	1
56	Yes	Green Life Medical College	24	Female	None	≥1,00,000	No (Skip next three questions)			Yes	Parent (Father/Mother)	1500	2	2	3	1	4	3	4	2	3	3	3	4	1	3	4	2	3	4	3	2
57	Yes	SYLHET MAG OSMANI MEDICAL COLLEGE	23	Male	None	≥1,00,000	No (Skip next three questions)		NO	Yes	Parent (Father/Mother)	8000	1	3	4	4	2	4	2	2	2	2	4	2	3	4	2	2	4	1	2	2
58	Yes	Dhaka Community Medical College	25	Male	None	50,001- 1,00,000	No (Skip next three questions)		NO	Yes	Parent (Father/Mother)	2000	2	4	4	3	4	4	4	4	4	4	4	4	4	4	4	4	4	4	4	4
59	Yes	SOMC	23	Female	Caffeine use	≥1,00,000	No (Skip next three questions)		NO	Yes	Parent (Father/Mother)		2	3	2	2	2	3	2	2	1	3	4	3	3	3	3	4	4	4	4	2
60	Yes	chittagong medical college	22	Female	None	25,001 - 50,000	No (Skip next three questions)			Yes	Parent (Father/Mother)	5000/= per month	4	4	4	4	4	1	4	4	4	4	4	4	4	4	3	4	4	1	4	4
61	Yes	Sheikh Sayera Khatun Medical College, Gopalganj	20	Male	Caffeine use	25,001 - 50,000	No (Skip next three questions)		NO	Yes	Parent (Father/Mother)	1000	2	2	2	2	2	2	2	2	2	2	2	2	2	2	2	2	2	2	2	2
62	Yes	Sylhet MAG Osmani Medical College	22	Male	None	≥1,00,000	Yes	tution	Yes	Yes	Parent (Father/Mother)	20000	1	2	2	1	2	2	2	1	2	1	2	2	2	2	2	1	3	1	2	2
63	Yes	Chittagong Medical college	22	Female	None	25,001 - 50,000	Yes	Tuitions	NO	No (Skip next 2 questions)			4	4	4	4	4	4	4	4	4	4	4	4	2	4	4	4	4	4	4	4
64	Yes	Cmc	22	Female	None	25,001 - 50,000	No (Skip next three questions)			Yes	Parent (Father/Mother)	1.5	2	3	3	3	3	3	3	3	3	3	3	3	3	3	3	3	3	3	3	3
65	Yes	Chittagong Medical College	22	Female	None	25,001 - 50,000	Yes	Tuition	Yes	No (Skip next 2 questions)			3	3	4	4	2	3	1	4	4	3	4	4	3	4	3	4	4	4	4	2
66	Yes	Chattogram medical College	22	Female	None	25,001 - 50,000	Yes	Tuition	Yes	No (Skip next 2 questions)			3	3	4	4	4	4	4	1	3	3	1	3	1	3	1	1	3	3	3	1
67	Yes	Chattogram medical College	22	Female	None	25,001 - 50,000	Yes	Tuition	Yes	No (Skip next 2 questions)			3	3	4	4	4	4	4	1	3	3	1	3	1	3	1	1	3	3	3	1
68	Yes	Shaheed ziaur rahmna medical college	28	Female	None	25,001 - 50,000	No (Skip next three questions)		NO	Yes	Husband	5000	1	1	1	2	2	2	2	1	2	1	1	2	2	2	2	2	2	2	2	2
69	Yes	Shaheed Suhrawardy medical college	24	Male	None	50,001- 1,00,000	No (Skip next three questions)		NO	No (Skip next 2 questions)			3	3	3	3	1	1	1	2	2	2	2	2	2	2	4	3	3	4	4	2
70	Yes	Shaheed Ziaur Rahman Medical College	22	Female	Caffeine use	50,001- 1,00,000	No (Skip next three questions)		NO	Yes	Parent (Father/Mother)	5000	3	2	4	4	3	4	4	4	3	3	4	4	2	3	2	3	4	1	4	2
71	Yes	Sheikh Sayera Khatun Medical College, Gopalganj.	24	Female	None	≥1,00,000	No (Skip next three questions)		NO	Yes	Parent (Father/Mother)	8000	2	2	3	2	2	1	2	4	2	2	2	2	2	2	2	2	2	1	2	2
72	Yes	Dhaka community medical College	20	Female	None	50,001- 1,00,000	No (Skip next three questions)			Yes	Parent (Father/Mother)	2500	3	2	3	3	1	4	2	4	3	3	3	3	1	4	1	2	3	4	4	3
73	Yes	Chattagram International Medical College	22	Female	None	50,001- 1,00,000	Yes	Tuition	Yes	Yes	Parent (Father/Mother)	3000 approximate	2	3	2	4	2	1	3	4	4	2	2	2	1	2	2	2	2	3	3	2
74	Yes	Dhaka Community Medical College and Hospital	20	Female	None	50,001- 1,00,000	No (Skip next three questions)			Yes	Parent (Father/Mother)	1000	1	2	1	2	1	3	2	1	1	1	1	1	2	1	1	1	1	1	1	1
75	Yes	Sheikh Sayera Khatun Medical College,Gopalganj	21	Female	None	25,001 - 50,000	No (Skip next three questions)		NO	Yes	Parent (Father/Mother)	8000	3	3	3	3	3	4	4	4	3	3	4	4	3	4	3	4	4	4	4	4
76	Yes	Sheikh Sayera Khatun medical college	24	Male	None	50,001- 1,00,000	No (Skip next three questions)		NO	No (Skip next 2 questions)	Parent (Father/Mother)	10000	2	2	2	2	2	4	3	2	3	4	3	2	4	4	3	4	3	2	4	2
77	Yes	Chittagong Medical College	21	Female	None	≥1,00,000	No (Skip next three questions)		NO	Yes	Parent (Father/Mother)	500	3	4	3	3	2	2	3	4	4	4	4	4	3	4	4	4	4	4	4	4
78	Yes	Sir Salimullah Medical College	22	Male	None	50,001- 1,00,000	No (Skip next three questions)		NO	Yes	Parent (Father/Mother)	1000	2	2	4	4	1	2	2	2	1	2	4	2	4	4	2	4	4	4	4	3
79	Yes	Shaheed Ziaur Rahman Medical College	24	Female	None	≤25,000	No (Skip next three questions)			Yes	Parent (Father/Mother)	4000	3	1	3	4	1	2	1	2	2	2	3	3	2	3	2	2	3	2	3	2
80	Yes	GreenLife Medical College	22	Female	None	50,001- 1,00,000	Yes	Tutoring	NO	Yes	Parent (Father/Mother)	6000	3	4	4	2	4	2	3	3	3	2	4	4	3	3	3	3	4	4	4	4
81	Yes	Shaheed Ziaur rahman medical college	20	Male	None	25,001 - 50,000	No (Skip next three questions)		NO	Yes	Parent (Father/Mother)	8000	1	1	2	1	1	1	2	1	1	1	3	1	1	2	3	3	3	3	3	2
82	Yes	Chittagong medical College	22	Female	None	25,001 - 50,000	No (Skip next three questions)			Yes	Parent (Father/Mother)		3	2	4	3	2	2	2	3	3	2	4	4	2	3	2	2	3	2	3	2
83	Yes	Sheikh sayera khatun medical college	25	Female	None	25,001 - 50,000	No (Skip next three questions)		NO	Yes	Husband	10000	2	4	1	3	2	2	3	2	2	2	3	4	4	4	4	4	4	4	4	4
84	Yes	Green Life Medical college	22	Female	None	25,001 - 50,000	No (Skip next three questions)			Yes	Parent (Father/Mother)	400	3	3	3	3	3	3	3	3	2	3	3	3	3	3	3	3	3	3	2	2
85	Yes	Chattogram maa o shishu hohospital medical College	24	Male	None	≥1,00,000	No (Skip next three questions)		NO	No (Skip next 2 questions)	Parent (Father/Mother)	5000	2	1	1	1	2	2	3	1	1	1	1	1	1	1	1	2	3	1	3	1
86	Yes	Cmc	24	Male	None	50,001- 1,00,000	Yes			Yes			4	4	4	4	4	4	4	4	4	4	4	4	4	4	4	4	4	4	4	4
87	Yes	Sheikh Sayera Khatun Medical College Gopalgonj	20	Female	None	50,001- 1,00,000	No (Skip next three questions)			Yes	Parent (Father/Mother)	3000	4	4	4	4	4	4	4	4	4	4	4	4	4	4	4	2	4	4	4	2
88	Yes	Mugda medical college,dhaka	21	Female	None	25,001 - 50,000	No (Skip next three questions)		NO	No (Skip next 2 questions)			3	4	4	4	2	3	4	4	4	3	4	4	4	4	3	4	4	4	3	3
89	Yes	Green life medical college	24	Female	Smoking	≥1,00,000	No (Skip next three questions)		NO	No (Skip next 2 questions)			3	4	3	3	2	4	2	3	4	3	3	4	4	3	4	4	3	4	1	3
90	Yes	Pioneer Dental College	22	Female	None	50,001- 1,00,000	No (Skip next three questions)		NO	Yes	Parent (Father/Mother)	7k	1	1	3	1	2	1	1	1	1	1	2	3	1	1	1	2	3	4	2	1
91	Yes	Shaheed ziaur Rahman medical college	24	Female	None	25,001 - 50,000	No (Skip next three questions)		NO	No (Skip next 2 questions)			1	1	1	1	2	1	1	2	2	2	2	2	2	2	2	2	2	2	2	2
92	Yes	Pioneer dental	23	Female	None	25,001 - 50,000	No (Skip next three questions)			No (Skip next 2 questions)			2	2	1	1	1	1	1	1	1	1	1	1	1	1	1	1	1	1	1	1
93	Yes	Pioneer dental college	22	Female	None	50,001- 1,00,000	No (Skip next three questions)		NO	No (Skip next 2 questions)			1	2	2	1	1	1	1	2	2	2	2	2	2	2	2	2	2	2	2	1
94	Yes	Shaheed Ziaur Rahman Medical College, Bogra	23	Female	None	25,001 - 50,000	No (Skip next three questions)		NO	Yes	Siblings	1000	3	4	4	3	2	4	3	2	2	4	4	4	3	3	3	4	3	4	2	3
95	Yes	Nowrin Salsabil	19	Female	None	25,001 - 50,000	No (Skip next three questions)		NO	Yes	Parent (Father/Mother)		2	4	4	4	4	4	4	4	4	4	4	4	4	4	4	4	4	4	4	4
96	Yes	Dhaka Medical College	25	Male	Caffeine use	50,001- 1,00,000	Yes	Tuitions	NO	Yes	Parent (Father/Mother)	Variable	3	3	3	3	3	4	4	3	2	2	4	4	4	4	2	4	4	4	4	4
97	Yes	SZMC	23	Female	None	25,001 - 50,000	No (Skip next three questions)		NO	Yes	Parent (Father/Mother)	5000	2	2	3	3	2	3	3	3	4	2	3	3	3	4	2	4	3	4	3	3
98	Yes	Shaheed Ziaur Rahman Medical College	22	Female	None	25,001 - 50,000	No (Skip next three questions)			No (Skip next 2 questions)	Parent (Father/Mother)	5500-6000	3	4	4	4	3	4	4	4	4	4	4	4	2	4	4	3	4	4	4	2
99	Yes	Szmc	23	Female	None	≤25,000	No (Skip next three questions)		NO	No (Skip next 2 questions)			4	2	3	2	1	4	1	1	1	2	3	1	1	3	1	1	2	1	2	1
100	Yes	Shaheed Ziaur Rahman Medical College	20	Female	None	50,001- 1,00,000	No (Skip next three questions)		NO	Yes	Parent (Father/Mother)	500	3	2	2	2	1	1	4	3	4	2	2	1	1	2	2	1	2	1	3	1
101	Yes	SZMC	22	Female	Caffeine use	25,001 - 50,000	No (Skip next three questions)			No (Skip next 2 questions)			1	1	1	3	1	1	1	1	1	1	1	1	4	2	1	1	2	2	2	1
102	Yes	Shaheed Ziaur Rahman medical College Bogura	21	Female	Caffeine use	≥1,00,000	Yes	Tuition	NO	Yes	Parent (Father/Mother)	2500	2	2	2	3	3	4	4	3	4	4	3	4	2	2	2	1	3	3	4	4
103	Yes	Shaheed Ziaur Rahman Medical College Bogura	22	Female	None	≤25,000	No (Skip next three questions)		NO	No (Skip next 2 questions)			4	4	4	4	4	4	4	4	4	4	4	4	1	4	4	4	4	4	4	4
104	Yes	Shaheed Ziaur Rahman Medical College	23	Female	None	≥1,00,000	No (Skip next three questions)		NO	Yes	Parent (Father/Mother)	8k	4	4	3	4	1	1	1	4	1	1	3	1	1	4	1	1	1	4	4	3
105	Yes	Shaheed Ziaur Rahman Medical College	21	Female	None	≤25,000	No (Skip next three questions)		NO	No (Skip next 2 questions)			3	3	4	3	4	3	4	4	4	4	4	4	4	4	4	3	4	4	4	3
106	Yes	Shaheed Ziaur Rahman medical College	20	Female	None	25,001 - 50,000	No (Skip next three questions)		NO	Yes	Siblings	500-1000	1	2	2	2	2	2	2	1	3	2	2	3	1	2	2	2	3	1	2	2
107	Yes	SZMC	23	Female	None	≤25,000	Yes	Tuition	Yes	Yes	Parent (Father/Mother)	4000	1	2	1	1	1	1	1	2	1	2	1	1	1	1	1	2	1	2	1	1
108	Yes	Szmc	22	Female	None	25,001 - 50,000	No (Skip next three questions)		NO	Yes	Parent (Father/Mother)	It depends	2	1	2	2	1	4	1	1	1	1	2	2	2	1	1	1	3	1	1	1
109	Yes	Shaheed Ziaur Rahman Medical College, Bogra	22	Female	None	50,001- 1,00,000	No (Skip next three questions)			Yes	Parent (Father/Mother)	500-600	2	4	4	3	3	4	4	4	4	4	4	3	2	4	3	4	4	3	3	2
110	Yes	Rajshahi Medical College	22	Female	None	≤25,000	No (Skip next three questions)		Yes	No (Skip next 2 questions)	Parent (Father/Mother)	1500	1	3	1	3	3	1	3	3	3	3	3	3	3	4	4	4	3	4	4	3
111	Yes	SZMC	24	Prefer not to disclose	None	25,001 - 50,000	No (Skip next three questions)	NA	NO	Yes	Parent (Father/Mother)	About 6k/7k	2	3	4	3	1	2	2	4	3	3	4	3	1	3	1	3	4	4	3	1
112	Yes	Pabna Medical College	20	Female	None	25,001 - 50,000	No (Skip next three questions)			No (Skip next 2 questions)			3	3	3	3	1	3	3	4	2	3	3	3	3	3	1	3	3	4	3	3
113	Yes	Shaheed Ziaur Rahman Medical College	21	Female	None	≤25,000	No (Skip next three questions)		NO	Yes	Parent (Father/Mother)	6000	3	3	3	4	4	4	4	4	4	4	3	4	4	4	4	4	4	4	4	4
114	Yes	Jessore medical College	22	Female	None	25,001 - 50,000	No (Skip next three questions)		NO	No (Skip next 2 questions)			3	3	3	3	3	3	3	2	2	3	3	2	2	3	1	2	3	2	3	2
115	Yes	Szmc	23	Female	None	25,001 - 50,000	No (Skip next three questions)		NO	No (Skip next 2 questions)	Parent (Father/Mother)	5000	3	4	2	1	1	1	2	3	2	4	3	3	2	3	1	3	3	3	1	1
116	Yes	TMSS Medical College	19	Female	None	25,001 - 50,000	Yes	Online business	NO	Yes	Parent (Father/Mother)	Not a specific amount.	3	3	3	3	3	3	3	2	2	2	3	4	2	3	2	1	3	4	2	2
117	Yes	Shaheed Ziaur Rahman Medical college	22	Female	None	50,001- 1,00,000	No (Skip next three questions)			Yes	Parent (Father/Mother)	3000	1	1	1	1	1	1	1	1	1	1	1	1	1	1	1	1	1	1	1	1
118		Shaheed Ziaur Rahman medical College	23	Female	None	25,001 - 50,000	No (Skip next three questions)		NO	Yes	Parent (Father/Mother)	5000	3	3	3	3	3	3	2	3	2	2	3	3	3	2	2	2	2	3	3	3
119	Yes	Shaheed ziaur rahman medical college	22	Female	None	≤25,000	Yes	tuition	Yes	Yes	uncle	3500	1	3	3	3	3	3	3	4	3	3	4	3	4	3	3	4	4	4	4	4
120	Yes	Rajshahi medical college	21	Male	None	50,001- 1,00,000	No (Skip next three questions)		NO	Yes	Parent (Father/Mother)	10000	1	1	1	1	1	1	1	1	1	1	1	1	1	1	1	1	1	1	1	1
121	Yes	Szmc Bogura	22	Female	Caffeine use	≤25,000	No (Skip next three questions)			Yes	Parent (Father/Mother)	5000	4	4	4	4	4	4	4	4	4	4	4	4	4	4	3	4	4	4	4	4
122	Yes	Shaheed Ziaur Rahman Medical College, Bogura	22	Female	Caffeine use	25,001 - 50,000	No (Skip next three questions)		NO	Yes	Parent (Father/Mother)	1000	2	3	2	3	3	2	4	4	4	3	3	3	1	3	2	3	2	3	4	3
123	Yes	Shaheed ziaur Rahman medical college bogra	22	Female	None	≤25,000	No (Skip next three questions)		NO	No (Skip next 2 questions)	Parent (Father/Mother)	3k-4k	2	1	3	4	2	4	4	4	4	2	3	4	4	4	4	4	3	4	4	2
124	Yes	Shaheed Ziaur Rahman Medical Colleg, Bogura	20	Female	None	≤25,000	No (Skip next three questions)			Yes	Parent (Father/Mother)	1000	3	3	4	3	1	3	4	2	3	3	4	3	2	4	2	2	4	4	4	2
125	Yes	Shaheed Ziaur Rahman Medical College,Bogura	21	Female	None	≤25,000	No (Skip next three questions)			Yes	Parent (Father/Mother)	5 thousand	3	4	4	2	2	4	1	3	4	4	4	4	1	4	1	1	4	4	4	1
126	Yes	Kushtia Medical College	25	Female	None	50,001- 1,00,000	No (Skip next three questions)			Yes	Parent (Father/Mother)	13000	2	4	4	4	4	4	4	4	1	3	4	3	4	4	4	4	4	4	4	3
127	Yes	Shaheed Ziaur Rahman medical college	22	Female	None	≤25,000	No (Skip next three questions)			No (Skip next 2 questions)	Parent (Father/Mother)	500	2	1	3	2	2	2	2	2	2	2	3	2	3	2	2	2	2	2	2	2
128	Yes	Sir Salimullah Medical College,Dhaka	20	Female	None	≤25,000	No (Skip next three questions)		NO	No (Skip next 2 questions)	Parent (Father/Mother)	3000	2	1	2	2	2	3	4	2	1	2	2	3	1	2	2	2	2	1	3	1
129	Yes	Shaheed Ziaur Rahman Medical College	21	Female	None	25,001 - 50,000	No (Skip next three questions)		NO	No (Skip next 2 questions)	Parent (Father/Mother)	5000	1	1	1	2	2	4	3	2	1	2	2	2	3	3	2	2	1	2	1	1
130	Yes	Szmc	20	Female	Caffeine use	≤25,000	No (Skip next three questions)			No (Skip next 2 questions)			2	2	4	2	2	4	4	2	3	4	3	3	1	3	2	1	1	2	1	2
131	Yes	Shaheed Ziaur Rahman medical college,Bogura	21	Female	None	≥1,00,000	No (Skip next three questions)		NO	Yes	Parent (Father/Mother)	2000/-	3	4	4	4	4	4	4	4	4	4	4	4	4	4	4	4	4	4	4	4
132	Yes	Shaheed Ziaur Rahman medical College	22	Female	None	≤25,000	No (Skip next three questions)		NO	No (Skip next 2 questions)			2	3	1	1	1	1	2	2	2	2	2	3	2	4	2	3	2	3	3	1
133	Yes	Shaheed Suhrawardy medical college	22	Female	None	≥1,00,000	No (Skip next three questions)			Yes	Parent (Father/Mother)	5000	2	2	2	2	2	2	3	2	2	2	2	2	1	3	2	2	2	2	2	1
134	Yes	Shaheed Ziaur Rahman Medical College	20	Female	None	≤25,000	No (Skip next three questions)			No (Skip next 2 questions)			2	2	4	2	2	2	2	2	2	2	2	2	2	2	2	2	2	2	2	2
135	Yes	Rajshahi medical College	22	Female	None	≥1,00,000	Yes	Tution	Yes	Yes	Parent (Father/Mother)	1500	2	2	2	2	2	2	2	3	3	3	3	3	3	3	2	2	2	1	3	2
136	Yes	Shaheed Ziaur Rahman Medical College	22	Female	None	25,001 - 50,000	Yes	Tutiony	Yes	Yes	Siblings	3-4k	2	2	3	3	2	1	4	4	2	3	4	1	2	3	2	2	2	1	3	2
137	Yes	Sylhet MAG Osmani Medical College	24	Female	Caffeine use	50,001- 1,00,000	Yes	Tuition, digital marketing job	NO	No (Skip next 2 questions)			3	2	2	2	1	1	1	1	2	1	2	1	1	1	1	1	1	4	3	1
138	Yes	Shaheed Ziaur Rahman Medical College	23	Female	None	≤25,000	No (Skip next three questions)			Yes	Parent (Father/Mother)	4-5k	2	3	4	3	2	2	3	2	2	2	3	3	3	3	3	2	3	3	3	2
139	Yes	shaheed Ziaur Rahman Medical College,Bogura	22	Female	None	≤25,000	No (Skip next three questions)		NO	Yes	Parent (Father/Mother)	4000	1	4	4	4	4	4	4	4	4	4	4	4	4	4	4	4	4	4	4	4
140	Yes	Shaheed Ziaur Rahman Medical College, Bogura	20	Female	None	50,001- 1,00,000	No (Skip next three questions)		NO	Yes	Parent (Father/Mother)	5000	1	2	1	1	1	1	3	1	1	1	1	1	1	1	2	1	1	1	1	1
141	Yes	Shaheed Ziaur Rahman Medical College, Bogura	20	Female	Caffeine use	≤25,000	No (Skip next three questions)		NO	No (Skip next 2 questions)			2	1	1	1	1	1	1	1	2	1	1	2	2	1	2	1	1	2	1	2
142	Yes	Sheikh Sayera Khatun Medical College, Gopalgonj	20	Female	None	≥1,00,000	No (Skip next three questions)			No (Skip next 2 questions)			3	4	4	4	3	4	4	4	4	4	4	3	3	4	4	4	4	4	4	4
143	Yes	Shaheed Ziaur Rahman Medical College	21	Female	None	≤25,000	No (Skip next three questions)		NO	No (Skip next 2 questions)			3	4	3	3	4	3	4	4	4	4	4	4	4	4	4	4	4	4	4	4
144	Yes	jalalabad ragib rabeya medical college	24	Male	None	25,001 - 50,000	No (Skip next three questions)		NO	Yes	Parent (Father/Mother)	seven thousand	1	4	1	1	1	1	1	1	1	1	1	1	2	1	1	2	1	1	2	1
145	Yes	Sheikh sayera khatun medical College gopalgonj	19	Male	None	≤25,000	Yes	Tution	Yes	No (Skip next 2 questions)			2	1	1	2	1	3	1	2	1	2	2	3	4	2	1	2	2	4	1	2
146	Yes	Shaheed Ziaur Rahman Medical College, Bogra	20	Female	None	25,001 - 50,000	No (Skip next three questions)		NO	Yes	Parent (Father/Mother)	2500	2	2	3	2	2	2	3	3	2	2	2	2	2	2	1	1	2	2	2	2
147	Yes	Sylhet MAG Osmani Medical College	22	Female	None	50,001- 1,00,000	No (Skip next three questions)			Yes	Parent (Father/Mother)	6000	2	3	2	2	1	1	3	3	3	4	3	3	2	2	1	2	2	3	3	3
148	Yes	SZMC	22	Female	None	≤25,000	No (Skip next three questions)		NO	No (Skip next 2 questions)			3	2	4	3	4	2	2	4	4	4	4	3	2	2	3	4	3	4	4	3
149	Yes	Shaheed Ziaur Rahman medical college	21	Female	None	25,001 - 50,000	No (Skip next three questions)		NO	No (Skip next 2 questions)	Parent (Father/Mother)		3	2	4	2	1	4	3	2	1	1	3	1	2	2	3	2	3	2	1	1
150	Yes	Somc	23	Female	None	25,001 - 50,000	No (Skip next three questions)		NO	Yes	Parent (Father/Mother)	6000	2	3	3	3	2	3	3	4	3	2	3	4	3	3	3	2	3	4	4	3
151	Yes	Sylhet MAG Osmani Medical College	21	Female	Caffeine use	50,001- 1,00,000	No (Skip next three questions)			Yes	Parent (Father/Mother)	6000	2	1	3	3	1	1	2	1	2	1	2	2	2	3	1	2	3	4	2	2
152	Yes	Sylhet MAG Osmani Medical College	21	Male	None	25,001 - 50,000	No (Skip next three questions)			Yes	Parent and siblings	7000-8000.. It varies	4	2	4	3	1	2	3	3	1	3	4	3	1	3	1	3	4	3	3	1
153	Yes	Shaheed Ziaur Rahman Medical College, Bogura	21	Male	None	25,001 - 50,000	No (Skip next three questions)		NO	No (Skip next 2 questions)	Parent (Father/Mother)	5000	4	4	4	4	4	4	4	4	4	4	4	4	4	4	4	4	4	4	4	4
154	Yes	Shaheed Ziaur Rahman medical College	22	Female	None	≤25,000	No (Skip next three questions)		NO	No (Skip next 2 questions)			1	1	1	2	2	2	1	1	1	2	1	1	1	2	2	2	2	1	1	1
155	Yes	Sylhet MAG Osmani Medical College	22	Male		50,001- 1,00,000	No (Skip next three questions)		NO	Yes	Parent (Father/Mother)	2000/-	2	3	3	4	4	4	4	4	4	2	4	4	1	3	4	4	4	4	4	4
156	Yes	Shaheed Ziaur Rahman Medical College,Bogura	21	Male	None	≤25,000	Yes	Tution	Yes	No (Skip next 2 questions)			3	1	2	2	2	1	2	2	2	3	2	2	2	1	2	2	3	2	3	2
157	Yes	SZMC	21	Female	Caffeine use	50,001- 1,00,000	No (Skip next three questions)			Yes	Parent (Father/Mother)	10000	3	2	3	2	3	1	3	3	3	3	3	1	1	2	1	1	1	1	1	1
158	Yes	Colonel Malek Medical Collage	22	Female	Caffeine use	≥1,00,000	No (Skip next three questions)			Yes	Parent (Father/Mother)	10000	3	4	1	4	4	2	4	4	4	4	4	4	4	4	4	4	4	4	4	4
159	Yes	Shaheed Ziaur Rahman Medical College	21	Female	Caffeine use	≥1,00,000	No (Skip next three questions)		NO	Yes	Parent (Father/Mother)	1000	3	4	4	2	4	2	4	2	4	2	4	2	1	1	1	1	1	4	2	1
160	Yes	khulna Medical College	20	Female	None	25,001 - 50,000	No (Skip next three questions)		NO	Yes	Parent (Father/Mother)	7000	2	1	2	1	1	2	2	1	1	2	1	2	1	1	1	1	1	1	1	1
161	Yes	Shaheed Ziaur Rahman medical College, Bogura	20	Female	None	25,001 - 50,000	No (Skip next three questions)			Yes	Parent (Father/Mother)	2000 taka(around)	1	4	4	4	1	3	4	4	4	4	4	1	2	4	4	4	4	2	2	4
162	Yes	Sylhet MAG Osmani Medical College	24	Male	None	50,001- 1,00,000	No (Skip next three questions)		NO	No (Skip next 2 questions)			4	4	4	4	3	4	4	4	2	3	4	4	4	4	4	4	4	4	4	4
163	Yes	Shaheed Ziaur Rahman medical College	22	Female	None	≤25,000	No (Skip next three questions)		NO	No (Skip next 2 questions)			1	1	2	1	1	3	1	1	1	2	1	2	1	1	1	1	2	1	1	1
164	Yes	Sir Salimullah medical College	23	Female	None	50,001- 1,00,000	No (Skip next three questions)			No (Skip next 2 questions)			2	4	4	4	4	3	4	4	2	2	3	3	1	2	1	3	4	1	2	4
165	Yes	Sir Salimullah Medical College	22	Female	None	≤25,000	No (Skip next three questions)			Yes	Parent (Father/Mother)	1000tk	3	3	2	4	2	3	4	4	4	4	3	4	3	4	3	3	4	4	4	4
166	Yes	Sylhet MAG Osmani Medical College	22	Female	None	≥1,00,000	No (Skip next three questions)		NO	Yes	Parent (Father/Mother)	10000	4	1	4	4	1	4	1	4	4	4	1	4	4	4	1	4	4	4	1	1
167	Yes	Shaheed Ziaur Rahman Medical College	21	Female	None	≥1,00,000	No (Skip next three questions)			Yes	Parent (Father/Mother)		3	3	4	2	2	3	3	3	2	2	3	3	3	4	2	3	3	3	3	4
168	Yes	Szmc	19	Male	Smoking	25,001 - 50,000	No (Skip next three questions)		NO	No (Skip next 2 questions)	Parent (Father/Mother)	4000	2	2	3	3	1	1	4	3	4	3	4	4	4	1	3	3	4	4	4	3
169	Yes	AFMC	22	Female	None	≥1,00,000	No (Skip next three questions)			Yes	Parent (Father/Mother)	3000	3	3	4	3	2	4	4	3	3	3	4	4	3	4	4	3	4	4	4	4
170	Yes	SZMC,Bogura	20	Female	None	25,001 - 50,000	No (Skip next three questions)		NO	No (Skip next 2 questions)			4	4	4	4	4	4	4	4	4	4	4	4	3	4	3	4	4	3	4	4
171	Yes	Sylhet MAG Osmani Medical College.	22	Male	Smoking	25,001 - 50,000	Yes	Tuition	NO	No (Skip next 2 questions)			2	2	1	2	1	1	2	2	1	1	1	1	3	3	1	3	3	4	3	2
172	Yes	Sylhet Osmani Medical College	21	Male	None	≥1,00,000	No (Skip next three questions)			Yes	Siblings	6000	3	3	4	3	4	4	3	3	4	4	4	4	3	4	4	4	4	4	4	4
173	Yes	SZMC	21	Male	None	25,001 - 50,000	No (Skip next three questions)		Yes	Yes	Parent (Father/Mother)	(1-3)k	4	4	4	3	3	2	4	3	3	4	4	3	4	4	2	4	4	4	4	2
174	Yes	Sylhet MAG Osmani Medical College	22	Prefer not to disclose	None	≥1,00,000	No (Skip next three questions)		NO	No (Skip next 2 questions)			1	2	2	1	1	4	3	2	1	1	1	1	1	2	1	1	2	1	1	1
175	Yes	shaheed ziaur rahman medical college	26	Female	None	25,001 - 50,000	No (Skip next three questions)		NO	No (Skip next 2 questions)	Husband	4000	3	3	3	3	3	3	3	3	3	3	3	3	4	3	3	3	3	3	3	3
176	Yes	Shaheed Ziaur Rahman Medical College,Bogura	20	Male	None	≤25,000	Yes	Tuition	NO	No (Skip next 2 questions)			3	4	2	4	3	2	3	2	4	4	4	4	4	4	3	4	4	2	4	3
177	Yes	Shaheed Ziaur Rahman Medical College,Bogura	20	Male	None	50,001- 1,00,000	Yes	Tuition	NO	Yes	Parent (Father/Mother)	1500	1	2	2	2	3	2	1	1	3	1	2	2	2	2	1	1	2	3	2	1
178	Yes	Universal Medical College	23	Female	None	25,001 - 50,000	No (Skip next three questions)			Yes	Parent (Father/Mother)	5-8 thousands	4	4	4	4	4	4	4	4	4	4	4	4	4	4	4	4	4	4	4	4
179	Yes	Faridpur Medical College	23	Male	None	≤25,000	Yes	Tuition	Yes	No (Skip next 2 questions)			2	2	2	2	2	2	2	2	2	2	2	2	2	2	2	2	2	2	2	2
180	Yes	SSMC	22	Female	None	≤25,000	No (Skip next three questions)			Yes	Parent (Father/Mother)	7000	4	1	1	1	1	1	1	1	1	1	1	1	1	1	1	1	3	1	1	1
181	Yes	Shaheed Ziaur Rahman Medical College Bogura	21	Female	None	50,001- 1,00,000	No (Skip next three questions)		NO	No (Skip next 2 questions)	Parent (Father/Mother)	10000	3	1	3	4	2	4	2	4	1	4	1	1	4	4	1	3	3	4	4	1
182	Yes	Dhaka National Medical College	24	Female	None	50,001- 1,00,000	Yes		NO	Yes	Parent (Father/Mother)	5000+	3	3	3	3	1	2	3	1	3	2	3	3	3	3	1	3	3	3	2	2
183	Yes	Szmc	22	Female	Caffeine use	25,001 - 50,000	No (Skip next three questions)		Yes	No (Skip next 2 questions)	Parent (Father/Mother)	2000/=	1	4	3	2	2	4	4	4	1	3	3	3	1	4	2	3	4	4	4	1
184	Yes	Sylhet MAG Osmani Medical College	23	Female	Caffeine use	25,001 - 50,000	No (Skip next three questions)			Yes	Parent (Father/Mother)	5000	4	4	4	4	4	4	4	4	4	4	4	4	4	4	4	4	4	4	4	4
185	Yes	Shaheed Ziaur Rahman Medical College	22	Male	None	50,001- 1,00,000	No (Skip next three questions)			No (Skip next 2 questions)			4	1	2	1	3	3	3	3	3	3	3	3	3	3	3	3	3	3	3	3
186	Yes	Shaheed Ziaur Rahman Medical College	20	Male	None	25,001 - 50,000	No (Skip next three questions)		NO	Yes	Parent (Father/Mother)	7000	3	3	3	4	3	2	4	4	3	3	4	3	3	3	2	3	3	2	3	2
187	Yes	Ibrahim medical College	23	Female	None	≥1,00,000	No (Skip next three questions)		NO	Yes	Parent (Father/Mother)	5000	2	1	3	3	3	4	4	4	2	3	2	2	3	2	2	3	3	2	2	4
188	Yes	Shaheed Ziaur Rahman Medical College, Bogura	19	Female	None	50,001- 1,00,000	No (Skip next three questions)		NO	No (Skip next 2 questions)			4	2	4	2	1	4	2	1	4	2	2	1	1	3	1	1	1	1	2	1
189	Yes	Shaheed Ziaur Rahman Medical College	19	Female	Caffeine use	25,001 - 50,000	No (Skip next three questions)		NO	No (Skip next 2 questions)			1	1	2	2	2	1	2	1	2	2	2	2	1	2	2	2	2	1	2	1
190	Yes	TMSS Medical College, Bogura	25	Male	Smoking	≥1,00,000	No (Skip next three questions)		NO	Yes	Parent (Father/Mother)	5000	1	1	2	1	2	2	2	1	1	1	1	2	1	1	1	1	2	1	1	1
191	Yes	Ibrahim Medical College	23	Female	None	25,001 - 50,000	No (Skip next three questions)			Yes	Parent (Father/Mother)	6000	4	4	4	3	4	4	4	4	4	4	4	4	4	4	4	4	4	4	4	4
192	Yes	Dhaka Medical College	20	Male	None	50,001- 1,00,000	No (Skip next three questions)			Yes	Parent (Father/Mother)		1	1	2	2	1	2	1	1	1	2	1	1	2	2	1	1	2	2	2	1
193	Yes	Sylhet MAG Osmani Medical College	23	Female	None	50,001- 1,00,000	No (Skip next three questions)		NO	Yes	Parent (Father/Mother)	5000-6000	2	2	1	2	1	1	4	3	1	1	2	1	2	3	1	2	3	4	3	1
194	Yes	jalalabad ragib rabeya medical college	23	Female	None	25,001 - 50,000	No (Skip next three questions)			Yes	Parent (Father/Mother)	5000	2	1	3	2	2	3	3	2	3	1	2	2	1	2	2	1	2	1	2	1
195	Yes	Shaheed Ziaur Rahman Medical college	20	Male	None	≤25,000	No (Skip next three questions)		NO	Yes	Parent (Father/Mother)	500	3	4	4	2	3	2	3	4	3	4	4	4	2	4	3	4	4	3	4	3
196	Yes	Marks Medical College	20	Female	None	≥1,00,000	Yes	Tutions	NO	Yes	Parent (Father/Mother)	3000	2	4	2	3	3	3	3	4	4	4	4	4	4	4	4	4	4	4	4	4
197	Yes	Ibmc	21	Female	None	50,001- 1,00,000	No (Skip next three questions)			No (Skip next 2 questions)			4	3	2	1	1	1	4	4	4	4	4	4	3	4	3	4	4	4	2	3
198	Yes	Shaheed Ziaur Rahman Medical College,Bogura	20	Female	None	50,001- 1,00,000	No (Skip next three questions)		NO	Yes	Parent (Father/Mother)	2000	1	2	2	2	2	1	2	2	2	2	2	3	2	2	2	2	2	2	2	2
199	Yes	Rajshahi Medical College	25	Female	None	≥1,00,000	No (Skip next three questions)			Yes	Parent (Father/Mother)	1500	2	1	2	1	1	1	1	2	1	1	2	1	1	2	2	1	2	1	1	2
200	Yes	SZMC	23	Female	None	50,001- 1,00,000	No (Skip next three questions)		NO	No (Skip next 2 questions)			3	4	4	4	4	4	4	4	4	4	4	4	4	4	4	4	4	4	4	4
201	Yes	SZMC	22	Female	Smoking	≥1,00,000	No (Skip next three questions)		NO	No (Skip next 2 questions)	Parent (Father/Mother)	5000	2	1	1	1	3	4	3	4	2	3	4	2	2	1	4	2	4	4	3	4
202	Yes	Shaheed Ziaur Rahman Medical College, Bogura	19	Female	None	50,001- 1,00,000	No (Skip next three questions)		NO	Yes	Parent (Father/Mother)	5000	2	3	4	3	1	2	4	2	3	2	4	4	3	3	2	4	4	3	4	2
203	Yes	Shaheed Ziaur Rahman Medical College, Bogura	19	Male	Smoking, Caffeine use	50,001- 1,00,000	No (Skip next three questions)		NO	Yes	Parent (Father/Mother)	2000	2	1	2	2	1	2	2	1	2	2	2	2	1	1	1	2	2	1	3	1
204	Yes	Shaheed Ziaur Rahman Medical College,Bogura	20	Male	None	≤25,000	No (Skip next three questions)			Yes	Parent (Father/Mother)	2500	4	2	2	1	1	1	2	2	2	2	2	3	1	1	2	2	3	4	2	2
205	Yes	Rangamati Medical College	23	Male	None	25,001 - 50,000	No (Skip next three questions)		NO	Yes	Parent (Father/Mother)		3	2	4	3	3	2	4	3	4	4	4	4	2	3	3	3	2	3	3	2
206	Yes	Shaheed Ziaur Rahman medical College	23	Female	None	50,001- 1,00,000	No (Skip next three questions)		NO	Yes	Parent (Father/Mother)	6000	3	2	4	4	4	4	4	2	4	4	4	4	1	4	4	4	4	2	2	1
207	Yes	Shaheed Ziaur Rahman Medical College	22	Female	None	50,001- 1,00,000	No (Skip next three questions)			Yes	Parent (Father/Mother)	10000	2	2	2	2	1	3	2	2	2	1	2	2	1	3	2	2	2	1	1	1
208	Yes	Szmc	23	Female	None	50,001- 1,00,000	No (Skip next three questions)		NO	No (Skip next 2 questions)	Siblings		3	1	3	2	1	2	1	1	2	2	1	2	2	2	2	2	2	2	2	2
209	Yes	Chattogram Medical College	21	Male	None	25,001 - 50,000	Yes	Through teaching of SSC , HSC , admission & other students	Yes	No (Skip next 2 questions)			4	4	4	4	4	4	4	4	4	4	4	4	4	4	4	4	4	4	4	4
210	Yes	Shaheed Ziaur Rahman Medical College	22	Female	None	25,001 - 50,000	No (Skip next three questions)		NO	Yes	Parent (Father/Mother)	1000	3	2	4	4	3	2	3	4	2	3	3	4	3	3	2	2	3	3	4	3
211	Yes	Dhaka national medical College	27	Male	None	≤25,000	Yes	Tution	Yes	No (Skip next 2 questions)	Parent (Father/Mother)	200	1	1	1	1	1	1	1	1	1	1	1	1	1	1	1	1	2	2	2	2
212	Yes	Shaheed Ziaur Rahman medical College	20	Female	None	≤25,000	No (Skip next three questions)		NO	No (Skip next 2 questions)	Parent (Father/Mother)	Monthly 4000	4	4	4	4	4	4	4	4	4	4	4	4	4	4	4	4	4	4	4	4
213	Yes	Sylhet M A G Osmani Medical college	23	Female	None	25,001 - 50,000	No (Skip next three questions)			Yes	Parent (Father/Mother)	5000	4	4	4	4	3	2	3	2	4	4	2	4	3	3	3	2	3	1	4	2
214	Yes	TMSS Medical College	21	Female	None	50,001- 1,00,000	No (Skip next three questions)		Yes	Yes	Parent (Father/Mother)	8000	2	2	2	2	2	2	2	2	2	2	2	2	2	2	2	2	2	2	2	2
215	Yes	Jashore medical college,Jashore	23	Male	None	50,001- 1,00,000	No (Skip next three questions)			Yes	Parent (Father/Mother)	9000	3	1	1	1	1	1	1	1	1	1	1	2	1	1	1	1	1	1	1	1
216	Yes	Rangamati medical college	22	Female	None	≤25,000	Yes	tuition	NO	No (Skip next 2 questions)	Parent (Father/Mother)	3000	3	2	4	3	1	2	2	2	4	3	4	2	1	4	1	3	4	1	3	1
217	Yes	Armed Forces Medical College	23	Female	None	25,001 - 50,000	No (Skip next three questions)			Yes	Parent (Father/Mother)		1	1	1	1	1	1	2	2	1	2	2	2	2	2	2	2	2	3	2	2
218	Yes	Mugda medical college	24	Female	None	≤25,000	No (Skip next three questions)		NO	Yes	Parent (Father/Mother)	2000	2	2	2	3	2	3	3	2	2	2	2	2	2	2	2	2	2	2	2	2
219	Yes	Greenlife Medical College	20	Male	None	50,001- 1,00,000	No (Skip next three questions)		NO	Yes	Parent (Father/Mother)	Too many variables	1	1	4	1	2	2	1	1	1	1	1	2	1	2	1	1	1	2	2	1
220	Yes	Shaheed Ziaur Rahman Medical College	22	Female	Caffeine use	≤25,000	No (Skip next three questions)		NO	Yes	Parent (Father/Mother)	3000-3500	3	4	4	4	4	4	4	4	4	4	4	4	4	4	4	4	4	4	4	4
221	Yes	M Abdur Rahim Medical College, Dinajpur	21	Female	None	≤25,000	No (Skip next three questions)		NO	Yes	Siblings	3000	1	2	3	1	1	3	1	2	2	3	2	1	1	3	3	2	2	1	1	3
222	Yes	SZMC,bogura	24	Female	None	≤25,000	No (Skip next three questions)		NO	Yes	Husband	5000	2	3	3	4	1	2	4	3	2	4	4	4	3	3	4	2	2	4	4	3
223	Yes	Sir Salimullah Medical College	21	Female	None	50,001- 1,00,000	No (Skip next three questions)		NO	Yes	Parent (Father/Mother)	10000	1	1	3	1	3	1	3	2	4	3	4	3	1	2	3	2	3	4	3	3
224	Yes	Chattogram medical College	21	Female	None	≤25,000	No (Skip next three questions)		NO	Yes	Parent (Father/Mother)	5000	2	3	3	2	2	1	3	2	2	2	2	2	2	2	2	2	2	1	1	1
225	Yes	Shaheed Suhrawardy Medical College	20	Female	Caffeine use	≤25,000	No (Skip next three questions)		NO	No (Skip next 2 questions)	Parent (Father/Mother)	3000	1	1	1	1	1	1	1	1	1	1	1	2	1	2	1	1	2	1	2	1
226	Yes	Chittagong medical College	21	Female	None	50,001- 1,00,000	No (Skip next three questions)		NO	Yes	Parent (Father/Mother)	8000-10000	3	3	3	4	3	3	4	3	3	3	3	3	3	3	3	3	3	4	3	3
227	Yes	Shaheed Ziaur Rahman Medical College,Bogura	23	Male	Smoking, Alcoholism, Substance abuse	50,001- 1,00,000	Yes	Medical admission coaching	Yes	No (Skip next 2 questions)			3	4	4	4	2	4	4	4	4	4	4	4	3	4	2	4	4	4	4	4
228	Yes	Chittagong Medical College	23	Male	None	≤25,000	No (Skip next three questions)		NO	Yes	Parent (Father/Mother)	1000	3	3	4	3	3	3	2	2	3	3	3	3	4	3	3	2	3	2	3	4
229	Yes	Shaheed Ziaur Rahman Medical College	21	Female	None	≤25,000	No (Skip next three questions)		NO	Yes	Parent (Father/Mother)	6000	3	3	2	4	4	4	4	4	4	4	2	3	4	3	3	4	3	4	4	4
230	Yes	Shihab Mahmud	21	Male	None	≥1,00,000	No (Skip next three questions)		NO	No (Skip next 2 questions)			3	4	3	2	3	3	3	3	1	2	3	2	2	3	2	3	3	1	3	4
231	Yes	Shaheed Ziaur Rahman medical College	24	Male	Smoking, Alcoholism	≥1,00,000	No (Skip next three questions)		NO	Yes	Parent (Father/Mother)	10000	3	3	3	3	3	3	3	3	3	3	3	3	3	3	3	3	3	3	3	3
232	Yes	Shaheed Ziaur Rahman Medical College, Bogura	23	Female	None	50,001- 1,00,000	No (Skip next three questions)			Yes	Parent (Father/Mother)	10000	4	4	4	4	4	2	4	4	4	4	4	4	2	4	4	4	3	4	4	4
233	Yes	Mymensingh Medical College	21	Female	None	≥1,00,000	No (Skip next three questions)		NO	Yes	Parent (Father/Mother)	5000	3	3	4	3	3	3	3	3	2	2	3	3	1	3	4	3	3	4	4	3
234	Yes	Shaheed Ziaur Rahman Medical College, Bogura	24	Male	None	≥1,00,000	Yes	Tuition	Yes	Yes	Parent (Father/Mother)	10000	4	4	4	4	2	4	4	4	4	4	4	4	2	4	2	4	4	4	4	4
235	Yes	Green Life Medical College	20	Male	None	≤25,000	No (Skip next three questions)			Yes	Parent (Father/Mother)	2-3k	2	2	2	2	2	1	2	2	1	1	2	2	2	1	1	1	1	4	2	1
236	Yes	Shaheed Ziaur Rahman medical college	21	Female	None	25,001 - 50,000	No (Skip next three questions)			No (Skip next 2 questions)	Parent (Father/Mother)		3	1	3	1	2	3	3	2	2	1	3	2	3	2	1	1	3	2	2	1
237	Yes	Sheikh Sayera Khatun Medical Colleg, gopalganj,Bangladesh	24	Male	None	≤25,000	No (Skip next three questions)		NO	No (Skip next 2 questions)	Parent (Father/Mother)	5000/-	1	1	1	2	1	1	1	1	1	1	1	1	1	1	1	1	1	1	1	1
238	Yes	Shaheed Ziaur Rahman Medical College	23	Male	Smoking	≤25,000	No (Skip next three questions)			Yes	Parent (Father/Mother)	6500 tk	2	3	3	3	4	2	2	3	3	3	3	3	3	3	3	3	3	4	3	3
239	Yes	Shaheed Ziaur Rahman Medical Colleg, Bogura	21	Female	None	25,001 - 50,000	No (Skip next three questions)		NO	Yes	Parent (Father/Mother)		2	2	2	2	1	2	2	1	1	1	2	1	1	1	1	1	2	1	1	2
240	Yes	Khwaja Yunus Ali Medical College	22	Female	None	≤25,000	No (Skip next three questions)		NO	No (Skip next 2 questions)	Parent (Father/Mother)		3	2	4	3	1	4	1	2	3	2	2	2	2	4	2	2	2	2	2	2
241	Yes	East West Medical College	24	Male	None	≥1,00,000	No (Skip next three questions)		NO	No (Skip next 2 questions)	Parent (Father/Mother)	6000	4	4	4	4	4	4	4	4	4	4	4	4	4	4	4	4	4	4	3	4
242	Yes	Szmc	23	Female	None	25,001 - 50,000	No (Skip next three questions)		NO	No (Skip next 2 questions)	Parent (Father/Mother)		1	1	1	1	1	1	1	1	1	1	1	1	1	1	1	1	1	1	1	1
243	Yes	Shaheed Ziaur Rahman medical college	23	Female	Caffeine use	25,001 - 50,000	No (Skip next three questions)			Yes	Parent (Father/Mother)	3000	2	2	3	2	1	2	2	1	1	2	1	2	1	2	1	2	1	1	2	1
244	Yes	Rangpur medical college,Rangpur	22	Female	None	≥1,00,000	No (Skip next three questions)		NO	Yes	Parent (Father/Mother)	6000	1	2	1	1	2	1	1	2	2	1	1	1	1	1	1	1	1	4	4	1
245	Yes	SZMC	22	Female	None	50,001- 1,00,000	No (Skip next three questions)			Yes	Parent (Father/Mother)	7000	3	4	4	4	4	4	4	4	4	4	4	4	4	4	4	4	4	3	4	3
246	Yes	shaheed ziaur rahman medical college	23	Male	None	≤25,000	No (Skip next three questions)		Yes	Yes	Parent (Father/Mother)	500	3	3	3	3	3	1	1	3	3	3	3	3	3	3	3	3	3	3	3	3
247	Yes	University of Dental college and Hospital	23	Male	Smoking	25,001 - 50,000	Yes	tution	NO	No (Skip next 2 questions)			1	3	2	1	2	2	2	4	1	1	1	1	1	1	1	1	1	1	1	1
248	Yes	Rangamati Medical College	22	Male	None	50,001- 1,00,000	No (Skip next three questions)			Yes	Parent (Father/Mother)	5000	1	3	1	2	3	2	3	3	3	4	3	3	4	4	4	4	3	3	3	3
249	Yes	Rangamati Medical College	21	Female	Caffeine use	50,001- 1,00,000	No (Skip next three questions)		NO	Yes	Parent (Father/Mother)		3	3	3	3	1	4	4	4	2	4	3	3	1	3	1	3	4	4	4	1
250	Yes	Sylhet MAG Osmani Medical College	21	Female	Caffeine use	25,001 - 50,000	No (Skip next three questions)			Yes	Parent (Father/Mother)	8000	2	2	3	1	1	2	3	1	1	1	2	1	1	2	1	1	2	1	1	1
251	Yes	EAST WEST MEDICAL COLLEGE	22	Female	Caffeine use	50,001- 1,00,000	No (Skip next three questions)	No	Yes	No (Skip next 2 questions)	Parent (Father/Mother)	5000	2	2	2	1	2	2	2	4	1	4	1	3	4	4	4	4	4	2	4	1
252	Yes	East West Medical College	18	Female	Caffeine use	≥1,00,000	No (Skip next three questions)		NO	Yes	Parent (Father/Mother)	4000	4	2	3	2	2	4	4	4	4	2	3	3	4	3	4	4	3	4	4	4
253	Yes	M Abdur Rahim Medical College Dinajpur	23	Female	None	≤25,000	No (Skip next three questions)			Yes	Parent (Father/Mother)	500	4	4	4	4	3	3	3	3	3	3	3	4	3	3	1	3	3	4	2	3
254	Yes	Green Life Medical College	22	Female		50,001- 1,00,000	No (Skip next three questions)			No (Skip next 2 questions)			3	1	3	4	1	3	4	4	4	3	2	4	3	4	1	2	3	3	3	3
255	Yes	Chittagong Medical College	22	Female	None	25,001 - 50,000	Yes	Tution	NO	No (Skip next 2 questions)			3	3	1	2	2	2	2	3	3	3	3	2	1	2	2	3	4	4	4	2
256	Yes	Mymensingh medical college	23	Female	None	≤25,000	Yes	Tuition	NO	Yes	Parent (Father/Mother)	3000	2	3	1	1	4	4	4	2	4	4	4	4	2	4	4	2	4	4	4	4
257	Yes	Chattogram medical College	22	Female	None	25,001 - 50,000	Yes	Tution	NO	Yes	Parent (Father/Mother)	1000	2	2	2	2	2	1	1	2	1	1	2	1	1	2	1	2	2	2	2	2
258	Yes	শহীদ জিয়াউর রহমান মেডিকেল কলেজ, বগুড়া	23	Male	None	≥1,00,000	Yes	Business	Yes	No (Skip next 2 questions)			4	1	4	4	3	2	4	4	1	3	2	2	1	4	2	1	3	1	4	1
259	Yes	Green Life Medical College	23	Female	Caffeine use	≥1,00,000	Yes	Tuition/Freelancing	NO	Yes	Parent (Father/Mother)	4000 bdt	4	2	3	2	2	2	2	3	2	2	2	2	2	3	2	2	2	4	4	3
260	Yes	Shaheed Ziaur Rahman Medical College	22	Male	None	50,001- 1,00,000	Yes	Tuition	NO	Yes	Parent (Father/Mother)	6000	1	3	1	3	3	2	4	4	3	4	3	2	4	2	3	3	4	3	3	3
261	Yes	Abdul Malek Ukil Medical College	20	Female	None	≥1,00,000	No (Skip next three questions)		NO	Yes	Parent (Father/Mother)		2	1	2	2	1	2	2	2	2	2	2	2	1	2	2	2	3	3	2	1
262	Yes	Ibrahim medical College	20	Female	None	50,001- 1,00,000	No (Skip next three questions)			Yes	Parent (Father/Mother)	300tk	1	1	1	1	3	1	1	1	1	1	1	2	1	1	3	1	1	2	2	1
263	Yes	AMUMC	20	Female	None	50,001- 1,00,000	No (Skip next three questions)		NO	Yes	Siblings		2	1	2	1	1	1	1	1	2	1	1	1	2	2	1	1	1	3	2	2
264	Yes	Shaheed Ziaur Rahman Medical College, Bogra	22	Female	None	≥1,00,000	No (Skip next three questions)		NO	Yes	Parent (Father/Mother)	6000/-	1	3	3	3	3	1	4	4	3	4	4	2	2	3	3	3	3	2	3	3
265	Yes	Abdul Malek Ukil Medical College	18	Female	None	25,001 - 50,000	Yes	Tuition	NO	No (Skip next 2 questions)	Parent (Father/Mother)	Depends on my need	1	1	1	1	1	3	1	2	1	1	2	2	2	2	1	2	2	4	2	1
266	Yes	Shaheed Ziaur Rahman Medical College	22	Female	Caffeine use	50,001- 1,00,000	No (Skip next three questions)		NO	Yes	Parent (Father/Mother)	1-2k	2	2	2	1	2	2	2	1	1	1	2	3	2	3	3	3	3	1	2	1
267	Yes	Shaheed Ziaur rahman medical college Bogura	20	Female	None	25,001 - 50,000	No (Skip next three questions)	Not applicable	NO	No (Skip next 2 questions)			2	1	2	1	1	1	2	1	1	2	2	2	1	1	1	2	1	3	3	1
268	Yes	Abdul Malek Ukil medical College	21	Female	None	≤25,000	No (Skip next three questions)			Yes			1	2	3	2	2	1	1	2	1	2	3	2	1	3	2	1	2	1	3	1
269	Yes	Abdul Malek Ukil medical collee	21	Female	None	≤25,000	No (Skip next three questions)		NO	Yes	Parent (Father/Mother)	1500-2000	1	1	2	1	1	1	4	3	3	4	2	3	2	1	3	3	2	4	3	3
270	Yes	Abdul Malek Ukil Medical College	20	Female	None	≤25,000	No (Skip next three questions)		NO	Yes	Parent (Father/Mother)		3	3	3	4	4	4	4	3	4	4	4	4	4	4	4	4	4	4	4	4
271	Yes	Abdul Malek Ukil Medical College	20	Female	None	≤25,000	No (Skip next three questions)		NO	Yes	Parent (Father/Mother)		4	3	4	4	4	4	4	3	4	4	4	4	4	4	4	4	4	4	4	4
272	Yes	SHAHEED ZIAUR RAHMAN MEDICAL	23	Female	None	50,001- 1,00,000	No (Skip next three questions)		NO	No (Skip next 2 questions)	Parent (Father/Mother)	4000	4	4	4	4	4	4	4	4	4	4	4	4	3	3	2	4	4	4	4	4
273	Yes	Abdul Malek Ukil Medical College, Noakhali	19	Female	None	≤25,000	No (Skip next three questions)		NO	No (Skip next 2 questions)			3	3	3	3	3	2	2	1	1	3	3	2	2	4	2	3	4	2	4	2
274	Yes	Chittagong medical College	19	Female	None	25,001 - 50,000	No (Skip next three questions)		NO	Yes	Parent (Father/Mother)	2000	2	1	2	1	1	2	2	2	1	1	1	1	1	1	1	1	1	1	1	2
275	Yes	IBN Sina Medical College	22	Female	None	≥1,00,000	No (Skip next three questions)		NO	Yes	Parent (Father/Mother)	4000-5000	2	2	3	3	2	4	4	4	4	4	4	4	4	2	2	4	4	4	4	3
276	Yes	Abdul Malek Ukil Medical College	21	Female	None	25,001 - 50,000	No (Skip next three questions)			Yes	Parent (Father/Mother)		4	3	3	2	2	4	4	4	1	4	3	2	1	3	2	1	2	1	3	3
277	Yes	Mymensingh medical college	21	Male	Caffeine use	≥1,00,000	Yes	Tuition	NO	No (Skip next 2 questions)			1	2	2	1	3	2	3	2	2	3	3	1	1	2	1	1	2	2	3	1
278	Yes	Ibrahim medical College	24	Male	None	50,001- 1,00,000	No (Skip next three questions)			Yes	Parent (Father/Mother)	5000	3	2	4	3	4	2	3	4	4	3	2	4	2	3	4	4	4	4	4	4
279	Yes	Sir Salimullah Medical College	22	Male	None	50,001- 1,00,000	No (Skip next three questions)		NO	No (Skip next 2 questions)			4	4	4	4	4	4	4	3	4	4	4	4	3	4	3	4	4	4	4	4
280	Yes	Chittagong Medical College	22	Female	None	25,001 - 50,000	Yes	Tuition	Yes	No (Skip next 2 questions)			3	2	2	2	2	1	1	1	2	4	2	3	3	2	2	3	3	3	4	2
281	Yes	Shaheed Suhrawardy medical college,Dhaka	23	Female	None	≥1,00,000	Yes	Tuition	NO	Yes	Parent (Father/Mother)	5000	3	4	4	4	4	1	1	4	1	2	1	1	1	2	4	2	4	4	3	1
282	Yes	Shaheed Ziaur Rahman Medical College	26	Female	None	25,001 - 50,000	Yes	Job	Yes	No (Skip next 2 questions)			2	3	4	2	2	3	2	2	3	3	2	3	2	3	2	2	3	2	2	2
283	Yes	Sher-E-Bangla Medical College, Barisal	22	Male	None	25,001 - 50,000	No (Skip next three questions)		NO	No (Skip next 2 questions)			2	3	4	2	2	4	4	4	2	3	4	4	2	4	3	2	4	4	2	2
284	Yes	Barind Medical College	22	Female	None	25,001 - 50,000	No (Skip next three questions)		NO	No (Skip next 2 questions)	Parent (Father/Mother)	100	1	1	1	1	1	1	1	1	1	1	1	1	1	1	1	1	1	1	1	1
285	Yes	Shaheed Ziaur Rahman Medical College	22	Female	None	≤25,000	No (Skip next three questions)			Yes	Parent (Father/Mother)	5000	1	1	1	1	2	2	2	1	1	2	1	1	1	1	1	1	1	1	1	1
286	Yes	Mugda medical college	24	Male	Caffeine use	50,001- 1,00,000	Yes	Tution	Yes	Yes	Parent (Father/Mother)	5000	3	3	3	3	3	3	3	3	3	3	3	3	3	3	3	3	3	3	3	3
287	Yes	Delta medical college	25	Male	None	≤25,000	Yes	Tuition	NO	Yes	Parent (Father/Mother)	4000	2	2	2	1	1	1	1	1	1	2	1	2	1	2	1	1	2	2	2	2
288	Yes	Shaheed Ziaur Rahman medical College Bogura	22	Male	None	50,001- 1,00,000	No (Skip next three questions)		NO	Yes	Siblings	1000	4	4	2	4	2	2	4	2	4	4	4	4	4	4	4	1	4	2	4	4
289	Yes	Israt Jahan Audri	24	Female	None	50,001- 1,00,000	No (Skip next three questions)		NO	Yes	Parent (Father/Mother)	5000	3	4	4	4	3	3	4	4	4	4	4	4	4	4	3	4	4	4	4	3
290	Yes	Cumilla medical college	22	Female	None	25,001 - 50,000	No (Skip next three questions)		NO	No (Skip next 2 questions)	Parent (Father/Mother)	5000	2	1	2	1	2	3	4	4	4	2	2	4	4	4	3	4	4	3	4	4
291	Yes	Pioneer dental college	22	Male	None	50,001- 1,00,000	No (Skip next three questions)			Yes	Parent (Father/Mother)	5000	3	3	3	3	3	3	3	3	3	3	3	3	2	2	2	4	3	3	3	3
292	Yes	Pioneer dental college	23	Female	None	≤25,000	No (Skip next three questions)		NO	Yes	Parent (Father/Mother)	2000	4	4	4	4	4	4	4	4	4	4	4	4	4	4	4	4	4	4	4	4
293	Yes	Sheikh sayera Khatun medical College	23	Female	Caffeine use	≤25,000	No (Skip next three questions)		NO	Yes	Parent (Father/Mother)	4000	1	1	2	2	1	2	4	3	2	1	1	1	2	2	2	2	2	1	1	1
294	Yes	Holy Family Red Crescent Medical College	23	Female	None	≥1,00,000	No (Skip next three questions)		NO	Yes	Parent (Father/Mother)		3	3	4	4	3	3	3	3	3	3	4	3	3	4	3	3	3	3	3	3
295	Yes	IAHS, USTC	23	Female	None	50,001- 1,00,000	No (Skip next three questions)		NO	Yes	Parent (Father/Mother)	500	1	1	1	1	1	1	1	1	1	1	1	1	1	1	1	1	1	1	1	1
296	Yes	Shaheed Ziaur Rahman medical college, Bogura	22	Female	None	≥1,00,000	No (Skip next three questions)		NO	Yes	Parent (Father/Mother)	2000	4	4	4	4	4	4	4	4	4	4	4	4	4	4	4	4	4	4	4	3
297	Yes	Pioneer Dental College	23	Male	None	≤25,000	Yes	tution	Yes	Yes	Parent (Father/Mother)	2000	3	4	4	4	3	4	4	4	4	4	4	4	2	4	3	3	4	3	3	4
298	Yes	Chittagong Medical College	24	Male	None	50,001- 1,00,000	No (Skip next three questions)		NO	No (Skip next 2 questions)			3	4	4	4	4	4	4	4	4	4	4	4	3	4	4	4	4	3	4	4
299	Yes	Mag osmani medical college sylhet	26	Female	None	≥1,00,000	No (Skip next three questions)		NO	Yes	Parent (Father/Mother)	8000	2	2	1	2	1	1	2	2	2	3	3	3	4	1	1	3	2	4	3	2
300	Yes	Khulna medical college	22	Female	Caffeine use	≤25,000	No (Skip next three questions)		NO	Yes	Parent (Father/Mother)	6000	2	2	3	2	1	2	2	2	1	1	2	2	1	2	1	1	1	1	2	1
301	Yes	Sheikh Sayera Khatun Medical College	22	Female	None	25,001 - 50,000	Yes	Tution	NO	No (Skip next 2 questions)	Scholarship	5000	2	4	4	4	4	4	4	4	4	4	4	4	2	4	4	4	4	4	4	3
302	Yes	Sylhet MAG Osmani Medical College and Hospital	22	Female	None	25,001 - 50,000	Yes	Tuition	Yes	Yes	Parent (Father/Mother)	2000	1	2	1	2	1	1	1	1	1	1	2	2	2	2	2	2	2	3	2	1
303	Yes	Sylhet MAG Osmani Medical College, Sylhet	20	Female	Caffeine use	50,001- 1,00,000	No (Skip next three questions)			Yes	Parent (Father/Mother)	4000	3	2	3	4	2	2	3	3	3	3	3	3	3	3	2	3	4	3	3	1
304	Yes	Sher-E-Bangla Medical College	23	Male		50,001- 1,00,000	Yes	Scholarship, Tuition	NO	Yes	Parent (Father/Mother)	5000	2	2	3	2	2	1	3	2	2	2	3	3	3	3	3	3	3	2	3	2
305	Yes	Cumilla medical college	24	Male	Smoking	50,001- 1,00,000	Yes	Tuition	NO	Yes	Parent (Father/Mother)	10000	3	3	4	3	2	3	4	4	4	4	4	4	2	4	3	4	4	4	4	4
306	Yes	Cumilla medical college	24	Male	Smoking	50,001- 1,00,000	Yes	Tuition	NO	Yes	Parent (Father/Mother)	10000	3	3	4	3	2	3	4	4	4	4	4	4	2	4	3	4	4	4	4	4
307	Yes	Pioneer dental college	22	Female	None	50,001- 1,00,000	No (Skip next three questions)		NO	No (Skip next 2 questions)			1	1	1	1	1	1	1	2	1	2	1	2	1	1	1	1	2	1	1	1
308	Yes	Pioneer dental college	22	Female	None	50,001- 1,00,000	No (Skip next three questions)		NO	No (Skip next 2 questions)			1	1	1	1	1	1	1	2	1	2	1	2	1	1	1	1	2	1	1	1
309	Yes	Sylhet MAG Osmani medical College	23	Female	None	50,001- 1,00,000	No (Skip next three questions)		NO	Yes	Parent (Father/Mother)	5000	2	2	3	3	2	3	3	2	3	3	3	3	3	4	4	3	4	4	3	4
310	Yes	Khulnay medical college	22	Female	None	≤25,000	No (Skip next three questions)			Yes	Parent (Father/Mother)	3000	3	2	1	1	1	1	1	1	1	1	1	3	4	1	1	1	1	1	3	1
311	Yes	Chittagong medical college	23	Male	Smoking, Caffeine use	≤25,000	Yes	Tuition	NO	Yes	Parent (Father/Mother)	6000	3	2	4	3	2	2	1	2	2	2	3	2	1	4	3	1	2	3	3	3
312	Yes	Sylhet MAG Osmani Medical College	22	Female	None	25,001 - 50,000	Yes	Tution	Yes	No (Skip next 2 questions)			3	2	3	4	2	3	4	2	2	3	4	3	3	4	2	4	4	4	4	4
313	Yes	Dhaka National Medical College	25	Male	Smoking	25,001 - 50,000	No (Skip next three questions)		NO	Yes	Parent (Father/Mother)	500	2	2	2	2	2	2	2	2	2	2	2	2	2	2	2	2	2	2	2	2
314	Yes	Dhaka National Medical College	26	Male	Smoking, Alcoholism	25,001 - 50,000	Yes	Tution	Yes	Yes	Parent (Father/Mother)	500	1	1	1	1	1	1	1	1	1	1	1	1	1	1	1	1	1	1	1	1
315	Yes	SOMC	22	Male		25,001 - 50,000	No (Skip next three questions)		NO	No (Skip next 2 questions)			1	2	2	2	2	2	2	2	2	2	2	2	2	2	2	2	2	2	2	2
316	Yes	Dhaka National Medical College	27	Male	Smoking	50,001- 1,00,000	No (Skip next three questions)		NO	Yes	Parent (Father/Mother)	1000	1	1	1	1	1	1	1	1	1	1	1	1	1	1	1	1	1	1	1	1
317	Yes	Dhaka national medical College	25	Female	None	25,001 - 50,000	No (Skip next three questions)		NO	No (Skip next 2 questions)			1	1	1	1	1	1	1	1	1	1	1	1	1	1	1	1	1	1	1	1
318	Yes	Dhaka national medical College	23	Female	None	25,001 - 50,000	No (Skip next three questions)		NO	Yes	Parent (Father/Mother)	500	1	1	1	1	1	1	1	1	1	1	1	1	1	1	1	1	1	1	1	2
319	Yes	Jalalabad Ragib Rabeya Medical College,Sylhet	22	Male	None	25,001 - 50,000	No (Skip next three questions)		NO	No (Skip next 2 questions)	Parent (Father/Mother)	5000	4	4	4	4	4	4	4	4	4	4	4	4	4	4	4	4	4	4	4	4
320	Yes	Dhaka National Medical College	26	Male	None	25,001 - 50,000	No (Skip next three questions)		NO	Yes	Parent (Father/Mother)	500	1	1	1	1	1	1	1	1	1	1	1	1	1	1	1	1	1	1	1	1
321	Yes	Dhaka national medical College	26	Male	Smoking	50,001- 1,00,000	No (Skip next three questions)		NO	Yes	Parent (Father/Mother)	2000	1	1	2	2	2	2	2	2	2	2	2	2	2	2	2	2	2	2	2	2
322	Yes	Dhaka national medical College	24	Female	Smoking	25,001 - 50,000	No (Skip next three questions)		NO	Yes	Parent (Father/Mother)	500	2	2	2	2	2	2	2	2	2	2	2	2	2	2	2	2	2	2	2	2
323	Yes	Dhaka National medical College	25	Male	Smoking, Alcoholism	25,001 - 50,000	No (Skip next three questions)		NO	Yes	Parent (Father/Mother)	1500	2	2	2	2	2	2	2	2	2	2	2	2	2	2	2	2	2	2	2	2
324	Yes	Dhaka national medical College	26	Male	Smoking, Alcoholism	25,001 - 50,000	No (Skip next three questions)		NO	Yes	Parent (Father/Mother)	1000	2	2	2	2	2	2	2	2	2	2	2	2	2	2	2	2	2	2	2	2
325	Yes	Dhaka national medical College	26	Male	Smoking	25,001 - 50,000	Yes	Tution	Yes	Yes	Parent (Father/Mother)	1200 taka	1	1	1	1	1	1	1	1	1	1	1	1	1	1	1	1	1	1	1	1
326	Yes	Dhaka national medical College	26	Male	Smoking	25,001 - 50,000	No (Skip next three questions)		NO	No (Skip next 2 questions)			1	1	1	1	1	1	1	1	1	1	1	1	1	1	1	1	1	1	1	1
327	Yes	Dhaka national medical College	25	Male	Smoking, Alcoholism	25,001 - 50,000	No (Skip next three questions)		NO	No (Skip next 2 questions)			2	2	2	2	2	2	2	2	2	2	2	2	2	2	2	2	2	2	2	2
328	Yes	Sylhet MAG osmani medical college	25	Female	None	≥1,00,000	No (Skip next three questions)		NO	Yes	Parent (Father/Mother)	5000	1	2	1	1	1	1	1	1	1	2	2	2	4	1	4	2	2	4	4	2
329	Yes	Dhaka national medical College	27	Male	Smoking, Alcoholism, Substance abuse	25,001 - 50,000	No (Skip next three questions)		NO	No (Skip next 2 questions)			2	2	2	2	2	2	2	2	2	2	2	2	2	2	2	2	2	2	2	2
330	Yes	Dhaka national medical College	25	Male	Smoking	≥1,00,000	No (Skip next three questions)		NO	Yes	Parent (Father/Mother)	2000	1	1	1	1	1	1	1	1	1	1	1	1	1	1	1	2	2	2	2	2
331	Yes	Dhaka national medical College	25	Male	Smoking	25,001 - 50,000	No (Skip next three questions)		NO	Yes	Parent (Father/Mother)	300	2	2	2	2	2	2	2	2	2	2	2	2	2	2	2	2	2	2	2	2
332	Yes	Dhaka national medical College	25	Female	Smoking	50,001- 1,00,000	No (Skip next three questions)		NO	Yes	Siblings	400	2	2	3	2	2	2	2	2	2	2	2	2	2	2	2	2	2	2	2	2
333	Yes	Dhaka national medical College	25	Male	Smoking	50,001- 1,00,000	No (Skip next three questions)		NO	Yes	Siblings	1500	1	1	2	2	2	2	2	2	2	2	2	2	2	2	2	2	3	2	2	2
334	Yes	Dhaka national medical College	26	Male	Smoking, Substance abuse	25,001 - 50,000	No (Skip next three questions)		NO	Yes	Siblings	500	2	2	2	2	2	2	2	2	2	2	2	2	2	2	2	2	2	2	2	2
335	Yes	Dhaka national medical College	25	Male	Smoking	50,001- 1,00,000	No (Skip next three questions)		NO	Yes	Parent (Father/Mother)	1000	2	2	2	2	2	2	2	2	2	2	2	2	2	2	2	2	2	2	2	2
336	Yes	Dhaka national medical College	27	Female	None	50,001- 1,00,000	No (Skip next three questions)		NO	Yes	Siblings	2000	1	1	1	1	1	1	1	1	1	1	1	1	1	1	1	1	1	1	1	1
337	Yes	Dhaka national medical College	26	Male	Smoking	25,001 - 50,000	No (Skip next three questions)		NO	Yes	Parent (Father/Mother)	1000	1	1	1	1	1	1	1	1	1	1	1	1	1	1	1	1	1	1	1	1
338	Yes	Dhaka national medical College	26	Female	Substance abuse	≥1,00,000	No (Skip next three questions)		NO	Yes	Siblings	3000	2	2	2	2	2	2	2	2	2	2	2	2	2	2	2	2	2	2	2	2
339	Yes	Dhaka national medical	28	Female	Substance abuse	25,001 - 50,000	No (Skip next three questions)		NO	Yes	Siblings	1500	2	2	2	2	2	2	2	2	2	2	2	2	2	2	2	2	2	2	2	2
340	Yes	Dhaka national medical College	26	Female	None	25,001 - 50,000	No (Skip next three questions)		NO	Yes	Online business	500	2	2	2	2	2	2	2	2	2	2	2	2	2	2	2	2	2	2	2	2
341	Yes	Dhaka national medical College	27	Female	None	25,001 - 50,000	Yes	Tution	Yes	Yes	Parent (Father/Mother)	500	2	2	2	2	2	2	2	2	2	2	2	2	2	2	2	2	2	2	2	2
342	Yes	Dhaka national medical College	27	Male	Smoking, Alcoholism	25,001 - 50,000	No (Skip next three questions)			Yes	Siblings	1000	1	1	1	1	1	1	1	1	1	1	1	1	1	1	1	1	1	1	1	1
343	Yes	Dhaka national medical College	27	Male	Smoking	25,001 - 50,000	No (Skip next three questions)		NO	No (Skip next 2 questions)			2	2	2	2	2	2	2	2	2	2	2	2	2	2	2	2	2	2	2	2
344	Yes	Dhaka national medical College	29	Female	Smoking, Substance abuse	50,001- 1,00,000	No (Skip next three questions)		NO	Yes	Siblings	1500 taka	1	1	1	1	1	1	1	1	1	1	1	1	1	1	1	1	1	1	1	1
345	Yes	sher e bangla medical college	21	Female	None	25,001 - 50,000	No (Skip next three questions)			Yes		5000	3	2	3	4	1	2	4	4	4	4	3	2	1	4	1	1	3	1	4	3
346	Yes	Pioneer dental College	27	Female	Smoking	25,001 - 50,000	No (Skip next three questions)		NO	Yes	Parent (Father/Mother)	500	2	2	2	2	2	2	2	2	2	2	2	2	2	2	2	2	2	2	2	2
347	Yes	Dhaka national medical	27	Female	None	25,001 - 50,000	No (Skip next three questions)		NO	Yes	Siblings	1500	2	2	2	2	2	2	2	2	2	2	2	2	2	2	2	2	2	2	2	2
348	Yes	Bangladesh medical College	27	Male	Smoking	25,001 - 50,000	No (Skip next three questions)		NO	Yes	Siblings	500	2	2	2	2	2	2	2	2	2	2	2	2	2	2	2	2	2	2	2	2
349	Yes	Sylhet MAG Osmani Medical College	24	Male	None	50,001- 1,00,000	Yes	Tution	NO	No (Skip next 2 questions)			3	4	4	1	2	2	4	1	1	4	1	4	3	1	4	4	4	4	4	1
350	Yes	Dhaka national medical College	27	Male	Smoking, Alcoholism	25,001 - 50,000	No (Skip next three questions)		NO	Yes	Parent (Father/Mother)	500	2	2	2	2	2	2	2	2	2	2	2	2	2	2	2	2	2	2	2	2
351	Yes	Dhaka national medical College	27	Female	Smoking	25,001 - 50,000	Yes		NO	Yes	Parent (Father/Mother)	500	2	2	2	2	2	2	2	2	2	2	2	2	2	2	2	2	2	2	2	2
352	Yes	Shaheed Ziaur Rahman Medical College	23	Male	None	≥1,00,000	No (Skip next three questions)		NO	Yes	Parent (Father/Mother)	8000	3	4	4	4	4	4	4	4	4	4	4	4	4	4	4	4	4	4	4	3
353	Yes	শতামেক,গাজীপুর	20	Female		25,001 - 50,000	No (Skip next three questions)			Yes	Parent (Father/Mother)	2500	2	3	2	2	3	1	4	4	4	4	2	2	1	4	4	4	4	1	4	4
354	Yes	Sylhet MAG Osmani Medical College	23	Male	Smoking, Alcoholism, Substance abuse, Caffeine use	50,001- 1,00,000	No (Skip next three questions)		NO	Yes	Parent (Father/Mother)	10k	2	2	1	1	3	4	4	2	2	1	3	2	4	1	1	1	1	1	1	1
355	Yes	SYLHET M A G OSMANI MEDICAL COLLEGE	21	Male	None	≤25,000	No (Skip next three questions)		NO	Yes	Siblings	1000	3	4	4	4	1	4	4	4	4	4	1	1	4	4	1	4	4	1	4	1
356	Yes	Sher E Bangla Medical College	22	Male	None	25,001 - 50,000	No (Skip next three questions)		NO	Yes	Parent (Father/Mother)	6000	2	1	2	1	1	1	2	1	4	1	1	1	2	2	1	1	1	2	1	1
357	Yes	Bangladesh medical College	25	Male	Smoking, Alcoholism	25,001 - 50,000	No (Skip next three questions)		NO	Yes	Parent (Father/Mother)	500	2	2	2	2	2	2	2	2	2	2	2	2	2	2	2	2	2	2	2	2
358	Yes	Bangladesh medical College	25	Male	Smoking, Alcoholism	50,001- 1,00,000	No (Skip next three questions)		Yes	Yes	Siblings	1500	2	2	2	2	2	2	2	2	2	2	2	2	2	2	2	2	2	2	2	2
359	Yes	Bangladesh medical College	28	Male	Smoking, Alcoholism	50,001- 1,00,000	No (Skip next three questions)		NO	Yes	Parent (Father/Mother)	1600	1	1	1	1	1	1	1	1	1	1	1	1	1	1	1	1	1	1	1	1
360	Yes	Bangladesh medical	26	Male	Smoking, Alcoholism	25,001 - 50,000	No (Skip next three questions)			No (Skip next 2 questions)			2	2	2	2	2	2	2	2	2	2	2	2	2	2	2	2	2	2	2	2
361	Yes	Bangladesh medical College	25	Male	Smoking	25,001 - 50,000	No (Skip next three questions)			No (Skip next 2 questions)		500	2	2	2	2	2	2	2	2	2	2	2	2	2	2	2	2	2	2	2	2
362	Yes	Bangladesh medical College	25	Male	Smoking, Alcoholism	25,001 - 50,000	No (Skip next three questions)		NO	Yes	Parent (Father/Mother)	1500	2	2	2	2	2	2	2	2	2	2	2	2	2	2	2	2	2	2	2	2
363	Yes	Bangladesh medical College	25	Male	Smoking	25,001 - 50,000	No (Skip next three questions)			Yes	Parent (Father/Mother)	1500	2	2	2	2	2	2	2	2	2	2	2	2	2	2	2	2	2	2	2	2
364	Yes	Bangladesh medical College	23	Male	Smoking, Caffeine use	25,001 - 50,000	No (Skip next three questions)			Yes	Siblings	1000	2	2	2	2	2	2	2	2	2	2	2	2	2	2	2	2	2	2	1	1
365	Yes	Bangladesh medical College	28	Male	Smoking	≥1,00,000	Yes	Tution	Yes	Yes	Parent (Father/Mother)	1000	2	2	2	2	2	2	2	2	2	2	2	2	2	2	2	2	2	2	2	2
366	Yes	Dhaka Dental College	22	Male	Smoking, Substance abuse	25,001 - 50,000	No (Skip next three questions)		Yes	Yes	Siblings	1200 taka	2	2	2	2	2	2	2	2	2	2	2	2	2	2	2	2	2	2	2	2
367	Yes	STAMCH	21	Female	None	25,001 - 50,000	No (Skip next three questions)		NO	No (Skip next 2 questions)			2	4	3	3	1	1	1	2	1	1	2	1	1	4	3	1	1	1	1	1
368	Yes	Dhaka Dental Clg	22	Male	Smoking	50,001- 1,00,000	No (Skip next three questions)		NO	Yes	Siblings	500 bdt	2	1	1	1	2	2	2	2	2	2	2	2	2	2	2	2	2	2	2	2
369	Yes	Dhaka dental clg	26	Male	Smoking, Alcoholism	≤25,000	No (Skip next three questions)			Yes	Parent (Father/Mother)	1500	1	1	1	1	1	1	1	1	1	1	1	1	1	1	1	1	1	1	1	1
370	Yes	Dhaka dental clg	27	Male	Smoking	≤25,000	No (Skip next three questions)			Yes	Parent (Father/Mother)	1000	2	2	2	2	2	2	2	2	2	2	2	2	2	2	2	1	2	2	2	2
371	Yes	Bangladesh medical College	21	Male	Smoking	≤25,000	No (Skip next three questions)		Yes	Yes	Parent (Father/Mother)	2000 taka	2	2	2	2	2	2	2	2	2	2	2	2	2	2	2	2	2	2	2	2
372	Yes	Pioneer dental college	21	Female	Caffeine use	25,001 - 50,000	No (Skip next three questions)			Yes	Parent (Father/Mother)	10000	1	2	2	1	1	4	1	2	1	2	4	3	1	2	2	1	2	2	2	1
373	Yes	STAMC	22	Male	Smoking, Caffeine use	50,001- 1,00,000	Yes	Tuition	NO	No (Skip next 2 questions)			4	4	2	2	2	3	2	3	4	3	3	3	1	2	1	3	3	4	3	3
374	Yes	CMC	23	Female	Caffeine use	≥1,00,000	No (Skip next three questions)			Yes	Parent (Father/Mother)	2k	2	2	2	2	2	2	1	1	2	1	1	1	1	1	1	1	2	3	1	1
375	Yes	Rangpur medical College	27	Male	Substance abuse	25,001 - 50,000	Yes	Online business	Yes	Yes	Parent (Father/Mother)	500	2	2	3	3	3	2	2	2	2	2	2	2	2	2	2	2	2	2	2	2
376	Yes	Rangpur medical College	24	Male	Substance abuse	25,001 - 50,000	No (Skip next three questions)		NO	No (Skip next 2 questions)			2	2	2	2	2	2	2	2	2	2	2	2	2	2	2	2	2	2	2	2
377	Yes	Rangamati medical College	23	Male	None	≤25,000	Yes	Tuition	Yes	Yes	Parent (Father/Mother)	4000	2	2	1	3	1	2	2	2	2	3	3	3	3	3	3	1	3	3	3	3
378	Yes	Rangpur medical College	23	Female	None	≤25,000	No (Skip next three questions)			Yes	Parent (Father/Mother)	2500 taka	2	2	2	2	2	2	2	2	3	2	2	2	2	2	2	2	2	2	2	2
379	Yes	Pioneer Dental College	22	Female	None	50,001- 1,00,000	No (Skip next three questions)		NO	No (Skip next 2 questions)			4	4	4	4	1	3	4	4	4	4	4	4	4	4	1	3	4	3	4	4
380	Yes	Rangpur medical College	26	Male	Substance abuse	≤25,000	No (Skip next three questions)		NO	Yes	Parent (Father/Mother)	1000	2	2	2	2	2	2	2	2	2	2	2	2	2	2	2	2	2	2	2	2
381	Yes	Sher e bangla medical college	24	Male	None	25,001 - 50,000	Yes	Tuition	NO	Yes	Parent (Father/Mother)	2-3k	3	1	1	1	1	3	1	2	3	1	2	1	1	3	2	3	3	2	3	2
382	Yes	Popular medical College	25	Male	Smoking, Alcoholism	25,001 - 50,000	No (Skip next three questions)			Yes	Parent (Father/Mother)	1500	2	2	2	2	2	2	2	2	2	2	2	2	2	2	2	2	2	2	2	2
383	Yes	Popular medical College	23	Male	Smoking	25,001 - 50,000	No (Skip next three questions)		Yes	Yes	Siblings	1500 taka	2	2	2	2	2	2	2	2	2	2	2	2	2	2	2	2	2	2	2	2
384	Yes	Popular medical College	22	Female	Substance abuse	≥1,00,000	No (Skip next three questions)		NO	Yes	Parent (Father/Mother)	3000	1	1	1	1	1	1	1	1	1	1	1	1	1	1	1	1	1	1	1	1
385	Yes	Popular medical College	26	Male	Smoking, Alcoholism	50,001- 1,00,000	Yes		Yes	Yes	Parent (Father/Mother)	2000 taka	1	1	1	1	1	1	1	1	1	1	1	1	1	1	1	1	1	1	1	1
386	Yes	Popular medical College	27	Female	Smoking	50,001- 1,00,000	Yes	Online business	Yes	Yes	Parent (Father/Mother)	2500	1	1	1	1	1	1	1	1	1	1	1	1	1	1	1	1	1	1	1	1
387	Yes	Mymensingh Medical College	22	Female	None	50,001- 1,00,000	No (Skip next three questions)		NO	Yes	Parent (Father/Mother)	3000	2	2	2	1	1	2	2	2	2	2	2	2	2	2	2	2	2	2	2	2
388	Yes	Mymensingh Medical College	22	Male	None	50,001- 1,00,000	No (Skip next three questions)			Yes	Parent (Father/Mother)	2000	3	3	2	2	2	3	1	2	3	3	2	3	1	4	4	4	3	3	2	1
389	Yes	Popular medical College	28	Male	Smoking, Alcoholism	25,001 - 50,000	No (Skip next three questions)		NO	Yes	Parent (Father/Mother)	500	2	2	2	2	2	2	2	2	2	2	2	2	2	2	2	2	2	2	2	2
390	Yes	Popular medical College	27	Female	Smoking, Alcoholism	25,001 - 50,000	No (Skip next three questions)		NO	Yes	Parent (Father/Mother)	1200	4	4	4	4	4	4	4	4	4	4	4	4	4	4	4	4	4	4	4	4
391	Yes	Popular medical College	24	Female	None	25,001 - 50,000	Yes		Yes	Yes	Siblings	1500 taka	2	2	2	1	1	1	1	1	1	1	1	2	1	2	1	1	2	1	1	1
392	Yes	Popular medical College	25	Male	Smoking	≤25,000	No (Skip next three questions)		NO	Yes	Parent (Father/Mother)	1500	1	1	1	1	1	1	1	1	1	1	1	1	1	1	1	1	1	1	1	1
393	Yes	Sskmc	24	Female	None	≥1,00,000	No (Skip next three questions)			Yes	Husband	20 thousand	2	1	2	3	3	4	4	1	2	4	3	4	4	4	4	3	3	3	3	3
394	Yes	Z.H.Sikder Womens' Medical College	23	Female	Smoking	≥1,00,000	No (Skip next three questions)		NO	Yes	Parent (Father/Mother)	10000	2	2	2	2	2	2	1	1	1	1	2	1	1	1	1	1	1	1	1	1
395	Yes	Z H Sikder Women's Medical College	22	Female	None	50,001- 1,00,000	No (Skip next three questions)		NO	Yes	Parent (Father/Mother)		1	1	1	1	1	1	1	1	1	1	1	1	1	1	1	1	1	1	1	1
396	Yes	Z H Sikder Women's Medical College	22	Female	None	50,001- 1,00,000	No (Skip next three questions)		NO	Yes	Parent (Father/Mother)	6000	3	1	1	1	1	4	4	4	4	1	1	1	1	1	2	1	1	2	2	2
397	Yes	Z H Sikder Women's Medical College and hospital	22	Female	None	50,001- 1,00,000	No (Skip next three questions)		NO	No (Skip next 2 questions)	Parent (Father/Mother)	6000	4	4	4	2	4	4	4	4	3	4	4	4	4	4	4	4	4	4	4	4
398	Yes	Z H Sikder Women's Medical College	22	Female	None	≥1,00,000	No (Skip next three questions)		NO	Yes	Parent (Father/Mother)	5000/-	2	3	3	1	2	3	2	2	2	2	2	2	1	3	3	1	2	1	1	1
399	Yes	Z.H.Sikder Women's Medical College	21	Female	None	50,001- 1,00,000	No (Skip next three questions)		NO	Yes	Parent (Father/Mother)		2	4	4	4	4	4	4	4	4	4	4	4	4	4	4	4	4	4	4	4
400	Yes	Z.H Sikder Women's Medical College	22	Female	None	25,001 - 50,000	No (Skip next three questions)		NO	Yes	Parent (Father/Mother)	1500	2	3	4	3	3	3	3	3	3	3	3	3	3	3	3	3	3	3	3	3
401	Yes	Rangamati Medical College	21	Female	None	25,001 - 50,000	No (Skip next three questions)		NO	Yes	Parent (Father/Mother)	5000	3	4	4	4	4	4	4	4	3	3	4	4	4	3	3	3	3	2	3	4
402	Yes	SOMC	24	Female	None	≥1,00,000	No (Skip next three questions)		NO	Yes	Parent (Father/Mother)	1000	2	2	2	2	2	2	2	3	3	3	4	3	1	2	1	2	3	2	4	3
403	Yes	Z H Sikder Women's Medical College	22	Female	None	25,001 - 50,000	No (Skip next three questions)		Yes	No (Skip next 2 questions)	Parent (Father/Mother)	800p	3	4	3	3	4	2	3	4	3	3	3	3	4	3	3	3	3	3	3	3
404	Yes	Popular medical College	25	Male	Smoking	25,001 - 50,000	No (Skip next three questions)		NO	Yes	Parent (Father/Mother)	2000	1	1	1	1	1	1	1	1	1	1	1	1	1	1	1	1	1	1	1	1
405	Yes	Dhaka dental College	23	Female	Substance abuse	25,001 - 50,000	No (Skip next three questions)		NO	Yes	Parent (Father/Mother)	2500-3000 taka	1	1	1	1	1	1	1	1	1	1	1	1	1	1	1	1	1	1	1	1
406	Yes	Shaheed ziaur rahman medical college, bogura	23	Female	Caffeine use	25,001 - 50,000	Yes	Tuition	Yes	Yes	Grand mother	5000	1	2	1	1	2	1	4	4	4	4	2	4	1	2	4	4	4	4	4	4
407	Yes	Shaheed ziaur Rahman medical College	24	Female	None	50,001- 1,00,000	No (Skip next three questions)		NO	No (Skip next 2 questions)			4	4	4	4	4	4	4	4	4	4	4	4	4	4	4	3	4	4	4	4
408	Yes	Shaheed Ziaur Rahman Medical College, Bogura	23	Male	Smoking	≤25,000	No (Skip next three questions)			Yes	Parent (Father/Mother)	1000	3	1	4	3	1	2	4	4	3	3	4	4	4	4	3	3	4	4	4	4
409	Yes	SZMC	23	Female	None	25,001 - 50,000	No (Skip next three questions)		NO	No (Skip next 2 questions)	Parent (Father/Mother)	6000	3	4	3	3	3	4	4	4	4	4	4	4	4	4	3	3	3	3	3	3
410	Yes	Sir Salimullah medical College	22	Female	None	25,001 - 50,000	No (Skip next three questions)		NO	No (Skip next 2 questions)			4	4	4	4	4	4	4	4	4	4	4	4	2	4	4	4	4	2	4	2
411	Yes	Shaheed Ziaur Rahman Medical College	25	Male	None	≤25,000	No (Skip next three questions)			Yes	Parent (Father/Mother)	5000	3	4	4	2	2	2	2	3	1	2	3	3	3	3	2	3	3	4	1	2
412	Yes	Bangladesh medical College	26	Female	Smoking	≤25,000	No (Skip next three questions)		NO	Yes	Parent (Father/Mother)	1500	1	1	1	1	1	1	1	1	1	1	1	1	1	1	1	1	1	1	1	1
413	Yes	Dhaka dental College	26	Male	Smoking	≤25,000	No (Skip next three questions)			Yes		2000	4	4	1	1	1	1	1	1	1	1	1	1	1	1	1	1	1	1	1	1
414	Yes	Sylhet MAG Osmani Medical college	24	Male	None	50,001- 1,00,000	No (Skip next three questions)			Yes	Siblings	8000	2	3	4	3	4	4	4	4	2	3	4	3	2	4	4	2	3	3	1	1
415	Yes	Shaheed Ziaur Rahman medical college	24	Female	None	≤25,000	No (Skip next three questions)			Yes	husband	4000	2	2	1	2	2	2	4	3	2	3	3	1	1	2	2	2	2	2	2	1
416	Yes	Popular medical College	25	Male	Smoking	≤25,000	No (Skip next three questions)		NO	Yes	Parent (Father/Mother)	2500 taka	1	1	1	1	1	1	1	1	1	1	1	1	1	1	1	1	1	1	1	1
417	Yes	Popular medical College	26	Male	Smoking, Alcoholism	≤25,000	No (Skip next three questions)		NO	Yes	Parent (Father/Mother)	500 taka	1	1	1	1	1	1	1	1	1	1	1	1	1	1	1	1	1	1	1	1
418	Yes	Green Life Medical College	23	Female	None	50,001- 1,00,000	No (Skip next three questions)		NO	No (Skip next 2 questions)	Parent (Father/Mother)	10000	4	4	4	4	4	4	4	4	4	4	4	4	3	4	4	4	4	4	4	4
419	Yes	Popular medical College	26	Male	Smoking, Alcoholism	≤25,000	No (Skip next three questions)		NO	Yes	Siblings	1000	1	1	1	1	1	1	1	1	1	1	1	1	1	1	1	1	1	1	1	1
420	Yes	Popular medical College	26	Male	Smoking	≤25,000	No (Skip next three questions)			No (Skip next 2 questions)			4	3	2	2	2	2	2	2	2	2	2	2	2	2	2	2	2	2	2	2
421	Yes	Dhaka Medical college	23	Male	None	≥1,00,000	Yes	tution	NO	Yes	Parent (Father/Mother)	5000	2	4	4	4	4	4	4	4	4	4	4	4	4	4	4	4	4	4	4	4
422	Yes	Sylhet MAG Osmani Medical College	25	Male	None	50,001- 1,00,000	Yes	Tution	NO	Yes	Parent (Father/Mother)	8000/-	2	3	3	3	2	3	3	3	3	3	3	3	3	3	3	2	3	2	2	3
423	Yes	Rajshahi medical college	22	Female	None	50,001- 1,00,000	No (Skip next three questions)		Yes	Yes	Parent (Father/Mother)	8000	3	4	4	4	2	3	4	4	4	4	4	4	4	4	2	4	4	4	4	4
424	Yes	Rajshahi Medical College	21	Male	None	25,001 - 50,000	No (Skip next three questions)			Yes	Parent (Father/Mother)	500	4	4	4	4	4	4	4	4	4	4	4	4	4	4	4	4	4	4	4	4
425	Yes	Rajshahi Medical College	21	Male	None	50,001- 1,00,000	Yes	Tuition	NO	Yes	Siblings	5000	2	2	3	2	1	3	1	1	1	3	1	1	1	3	1	1	2	3	3	1
426	Yes	Rajshahi Medical College	22	Female	None	25,001 - 50,000	No (Skip next three questions)			Yes	Parent (Father/Mother)	4000	3	4	4	4	3	4	4	4	4	4	4	2	2	4	2	3	4	1	3	2
427	Yes	Rajshahi Medical College	22	Female	None	≤25,000	No (Skip next three questions)			No (Skip next 2 questions)			3	4	4	4	4	4	4	4	3	3	4	3	3	4	4	4	4	3	4	3
428	Yes	Rajshahi medical College	22	Female	None	≤25,000	No (Skip next three questions)			Yes	Parent (Father/Mother)	5000	4	3	3	4	3	4	4	4	4	4	4	4	4	4	3	3	4	4	3	4
429	Yes	RMC	24	Female	None	≤25,000	No (Skip next three questions)		NO	No (Skip next 2 questions)			2	2	2	1	1	2	2	1	1	1	2	1	1	2	1	1	1	1	1	1
430	Yes	Rajshahi Medical College	22	Female	None	25,001 - 50,000	Yes	Tution	NO	Yes	Siblings	2000	2	2	3	2	1	2	2	2	2	1	2	2	1	4	1	2	3	2	2	2
431	Yes	Z.H.sikder women's medical college	23	Female	None	50,001- 1,00,000	Yes		NO	No (Skip next 2 questions)			2	2	1	1	2	2	2	1	1	1	2	2	2	3	2	2	2	2	2	2
432	Yes	Rajshahi Medical College	25	Male	None	≥1,00,000	No (Skip next three questions)			Yes	Parent (Father/Mother)	5000	1	1	1	1	1	1	1	1	1	1	1	1	1	1	1	1	1	1	1	1
433	Yes	Z.H Sikder Women's Medical College	22	Female	None	50,001- 1,00,000	No (Skip next three questions)		NO	Yes	Parent (Father/Mother)	4000৳	3	4	4	4	4	1	4	4	4	4	4	3	3	4	3	4	4	4	2	3
434	Yes	kumudini Women's medical College	24	Female	None	≤25,000	No (Skip next three questions)		NO	No (Skip next 2 questions)			1	2	2	2	2	3	2	2	2	1	2	2	1	2	2	3	3	3	3	2
435	Yes	Sylhet MAG Osmani Medical College	24	Female	Caffeine use	25,001 - 50,000	No (Skip next three questions)		NO	Yes	Parent (Father/Mother)	5000	1	1	1	1	1	1	1	2	3	3	2	1	1	2	1	1	1	1	1	1
436	Yes	Sylhet mag osmani medical college	25	Male	Smoking, Alcoholism	50,001- 1,00,000	Yes	Tuition	NO	Yes	Parent (Father/Mother)	8000	2	3	3	2	1	1	2	2	3	4	3	4	3	2	3	3	4	4	3	2
437	Yes	SOMC	25	Male	Smoking	≥1,00,000	No (Skip next three questions)		NO	Yes	Uncles	8000	2	4	1	3	2	3	1	3	3	2	2	2	2	2	3	3	2	3	2	2
438	Yes	SOMC	23	Male	None	25,001 - 50,000	No (Skip next three questions)		Yes	Yes	Parent (Father/Mother)	3000	2	1	2	2	1	1	1	2	2	1	2	2	2	2	2	1	1	1	1	1
439	Yes	Sylhet M A G Osmani Medical college	24	Male	None	25,001 - 50,000	No (Skip next three questions)			Yes	Parent (Father/Mother)	6000	2	2	3	3	2	3	3	2	2	2	2	2	3	3	2	2	3	2	2	3
440	Yes	Sylhet MAG Osmani Medical College	24	Male	Smoking	50,001- 1,00,000	No (Skip next three questions)			Yes	Parent (Father/Mother)	5000	3	3	3	3	3	4	4	4	3	4	4	3	3	4	4	4	4	3	4	4
441	Yes	Sylhet mag osmani medical college, Sylhet	23	Female	None	25,001 - 50,000	Yes	Tuition	NO	Yes	Parent (Father/Mother)	1500	2	1	1	1	1	1	1	1	1	3	1	1	1	1	1	1	1	1	1	1
442	Yes	Sylhet M.A.G Osmani Medical College	23	Male	None	≤25,000	Yes	Tution	NO	Yes	Parent (Father/Mother)	5000	2	1	2	2	1	1	2	3	2	2	1	2	3	3	2	2	2	3	2	2
443	Yes	Sylhet M A G Osmani Medical College	24	Female	None	50,001- 1,00,000	No (Skip next three questions)		NO	Yes	Parent (Father/Mother)	9000	2	2	2	1	1	2	1	2	1	2	2	2	1	1	1	2	2	1	2	2
444	Yes	Sylhet MAG Osmani Medical College	24	Male	Smoking	≤25,000	Yes	Tuition	NO	Yes	Parent (Father/Mother)	5000	2	2	2	2	1	2	3	3	3	3	1	3	2	1	1	2	2	4	3	1
445	Yes	Chittagong Medical College	24	Male	None	≥1,00,000	Yes	Private tutor	NO	No (Skip next 2 questions)			3	3	4	3	3	4	4	1	2	2	3	2	1	3	2	3	3	3	3	2
446	Yes	Somc	25	Male	Smoking	50,001- 1,00,000	No (Skip next three questions)		NO	No (Skip next 2 questions)			1	1	1	1	1	4	4	3	3	4	3	3	1	1	1	1	1	1	1	2
447	Yes	Popular medical College	27	Male	None	25,001 - 50,000	Yes	Tution	Yes	Yes	Parent (Father/Mother)	1000	1	1	1	1	1	2	1	1	1	1	1	1	1	1	1	1	1	1	1	1
448	Yes	Popular medical College	27	Male	Substance abuse	25,001 - 50,000	No (Skip next three questions)		NO	Yes	Siblings	2000	2	2	2	2	2	2	2	2	2	2	2	2	2	2	2	2	2	2	2	2
449	Yes	Popular medical College	28	Female	Smoking	25,001 - 50,000	No (Skip next three questions)		NO	Yes	Parent (Father/Mother)	2000	1	1	1	1	1	1	1	1	1	1	1	1	1	1	1	1	1	1	1	1
450	Yes	Popular medical College	28	Female	Alcoholism	25,001 - 50,000	No (Skip next three questions)		NO	Yes	Parent (Father/Mother)	500	1	1	1	1	1	1	1	1	1	1	1	1	1	1	1	1	1	1	1	1
451	Yes	Popular medical College	26	Male	Smoking	25,001 - 50,000	No (Skip next three questions)		NO	No (Skip next 2 questions)			1	1	1	1	1	1	1	1	1	1	1	1	1	1	1	1	2	2	1	1
452	Yes	Popular medical College	27	Male	Smoking	25,001 - 50,000	No (Skip next three questions)			No (Skip next 2 questions)			1	1	2	4	4	2	2	4	4	4	4	4	4	4	4	4	2	4	4	4
453	Yes	Dhaka dental College	25	Male	Smoking	25,001 - 50,000	Yes	Tution	Yes	Yes	Parent (Father/Mother)	2500	1	1	1	1	1	1	1	1	1	1	1	1	1	1	1	1	1	1	1	1
454	Yes	Chittagong Medical College	24	Male	None	≥1,00,000	No (Skip next three questions)		NO	Yes	Parent (Father/Mother)	15000	1	2	1	1	1	1	2	2	1	1	2	2	1	2	2	2	3	2	2	2
455	Yes	সিলেট এম এ জি ওসমানী মেডিকেল কলেজ	24	Male	None	50,001- 1,00,000	No (Skip next three questions)		NO	Yes	Parent (Father/Mother)	5000	3	4	4	4	4	3	4	4	3	4	4	4	4	4	4	4	4	4	4	4
456	Yes	Sylhet MAG Osmani Medical College	24	Female	None	25,001 - 50,000	No (Skip next three questions)		NO	Yes	Parent (Father/Mother)	7000	2	2	2	3	2	4	3	4	4	4	4	4	3	4	2	4	4	2	4	4
457	Yes	Sylhet osmani medical college	25	Female	None	50,001- 1,00,000	No (Skip next three questions)		NO	Yes	Parent (Father/Mother)	5000	1	1	2	2	1	1	1	1	2	1	1	1	1	1	2	1	1	1	1	1
458	Yes	Rangamati medical college	22	Female	None	25,001 - 50,000	No (Skip next three questions)		NO	No (Skip next 2 questions)	Parent (Father/Mother)		1	2	1	1	1	1	1	1	1	1	1	1	1	2	1	1	1	1	1	1
459	Yes	Rangamati medical College	21	Female	None	50,001- 1,00,000	No (Skip next three questions)		NO	Yes	Parent (Father/Mother)	5000	1	2	3	2	2	1	1	2	3	3	2	3	4	1	2	3	4	1	2	3
460	Yes	Colonel Malek Medical College	22	Male	None	25,001 - 50,000	No (Skip next three questions)		NO	Yes	Parent (Father/Mother)	500	1	2	2	1	1	1	1	2	1	1	1	1	2	2	2	2	2	2	2	1
461	Yes	Sylhet MAG Osmani Medical College	24	Female	None	50,001- 1,00,000	No (Skip next three questions)			Yes	Parent (Father/Mother)	5000	2	1	1	1	2	1	2	2	3	4	3	2	1	1	2	2	2	3	3	1
462	Yes	Sylhet MAG Osmani medical College	23	Male	None	25,001 - 50,000	No (Skip next three questions)		NO	Yes	Siblings	3000	4	4	1	4	1	1	4	4	4	4	4	4	4	4	4	4	4	4	4	4
463	Yes	East west medical college	23	Female	None	50,001- 1,00,000	No (Skip next three questions)		NO	Yes	Parent (Father/Mother)	2000	2	1	1	1	1	1	1	1	1	1	1	1	1	1	1	1	1	1	1	1
464	Yes	Ibrahim medical college	20	Female	None	50,001- 1,00,000	No (Skip next three questions)		NO	No (Skip next 2 questions)			1	1	1	1	1	2	1	2	1	1	1	2	1	2	1	1	1	2	1	1
465	Yes	Community Based Medical College	22	Female	None	≥1,00,000	No (Skip next three questions)		NO	Yes	Parent (Father/Mother)	2000	2	1	3	2	2	3	3	2	2	3	2	3	3	3	2	3	3	3	3	3
466	Yes	cox's bazar medical college	22	Male	None	≤25,000	Yes	tution	Yes	No (Skip next 2 questions)			2	1	2	1	1	1	2	2	1	2	4	4	1	1	4	3	1	3	1	2
467	Yes	Nilphamari Medical College	20	Female	None	≤25,000	No (Skip next three questions)		NO	Yes	Parent (Father/Mother)	2000	1	1	1	1	1	2	1	2	2	1	2	2	4	2	2	1	1	2	2	2
468	Yes	Sir Salimullah medical college	20	Female	None	25,001 - 50,000	Yes	Tuition	Yes	Yes	Parent (Father/Mother)	3000	1	2	2	2	1	1	2	1	1	1	2	1	1	1	2	1	1	3	4	1
469	Yes	Shahabuddin Medical College Hospital	24	Male	Caffeine use	≥1,00,000	No (Skip next three questions)			Yes	Parent (Father/Mother)	25000	2	1	2	2	1	1	2	2	2	2	2	3	2	3	1	1	2	1	2	2
470	Yes	Sher E Bangla Medical College	25	Male	Smoking	≤25,000	Yes	Tution	Yes	No (Skip next 2 questions)			4	4	3	2	2	1	2	1	1	2	2	2	2	3	2	2	2	2	2	1
471	Yes	M Abdur Rahim Medical College,Dinajpur	20	Male	None	≤25,000	Yes	Tution	NO	Yes	Parent (Father/Mother)	Different months different	4	4	4	1	2	1	1	1	2	2	2	1	4	1	2	4	1	1	3	1
472	Yes	Sylhet mag Osmani Medical College	26	Prefer not to disclose	None	50,001- 1,00,000	No (Skip next three questions)		NO	Yes	Parent (Father/Mother)	6500	4	4	4	4	4	3	1	1	4	1	3	4	3	4	1	2	3	4	4	4
473	Yes	Patuakhali Medical College	26	Male	None	≤25,000	Yes	Tution	Yes	No (Skip next 2 questions)			1	2	1	1	1	1	1	1	2	1	1	1	1	1	1	1	1	1	1	1
474	Yes	Sylhet MAG Osmani Medical College	24	Male	Smoking	50,001- 1,00,000	No (Skip next three questions)		NO	No (Skip next 2 questions)	Parent (Father/Mother)	5000	3	4	4	4	4	4	4	4	4	4	4	4	4	4	4	4	4	4	4	4
475	Yes	Sylhet mag osmani medical college	24	Female	Caffeine use	≤25,000	No (Skip next three questions)		NO	Yes	Tution	3000	2	3	3	3	1	2	1	3	1	3	1	1	2	2	2	2	2	3	3	3
476	Yes	Sylhet mag osmani medical college	24	Female	Caffeine use	≤25,000	No (Skip next three questions)		NO	Yes	Tution	3000	2	3	3	3	1	2	1	3	1	3	1	1	2	2	2	2	2	3	3	3
477	Yes	Sylhet mag osmani medical college	24	Female	None	50,001- 1,00,000	No (Skip next three questions)			Yes	Parent (Father/Mother)	7000	2	2	2	2	2	2	2	3	2	2	2	2	2	2	2	2	2	2	2	2
478	Yes	Enam Medical College	22	Female	None	≥1,00,000	No (Skip next three questions)		NO	Yes	Parent (Father/Mother)	Monthly	3	2	2	2	1	1	3	1	2	1	2	2	1	2	1	1	2	2	2	1
479	Yes	Dhaka Cenrtal International Medical College	24	Male	None	≤25,000	No (Skip next three questions)		NO	No (Skip next 2 questions)			1	1	2	2	1	2	2	2	1	1	2	2	2	1	1	1	1	2	2	1
480	Yes	Sir Salimullah Medical College Dental Unit	21	Female	None	50,001- 1,00,000	No (Skip next three questions)		NO	Yes	Parent (Father/Mother)	6000	1	2	1	1	2	2	2	3	4	1	2	3	1	3	3	1	3	1	1	1
481	Yes	Sylhet Medical College	22	Male	Alcoholism, None	25,001 - 50,000	No (Skip next three questions)			Yes	Parent (Father/Mother)	3k	2	2	4	4	3	2	4	2	2	2	3	4	1	2	2	3	4	4	4	4
482	Yes	Sylhet M A G Osmani medical clg	25	Female	None	≤25,000	No (Skip next three questions)			Yes	Parent (Father/Mother)	5000/-	1	1	1	1	1	2	1	1	1	2	1	1	1	1	2	1	1	1	2	2
483	Yes	Chattogram Maa-O-Shishu Hospital Medical College	23	Male		50,001- 1,00,000	No (Skip next three questions)			Yes	Parent (Father/Mother)	500-1000	4	4	4	4	4	4	4	4	4	4	4	4	4	4	4	4	4	4	4	4
484	Yes	Sylhet MAG Osmani Medical College	20	Male	Caffeine use	25,001 - 50,000	No (Skip next three questions)		NO	Yes	Parent (Father/Mother)	1500	3	4	4	4	4	4	4	4	4	4	4	4	4	4	4	4	4	4	4	4
485	Yes	Shaheed Tajuddin Ahmad Medical College	22	Female	None	50,001- 1,00,000	No (Skip next three questions)		NO	Yes	Parent (Father/Mother)		2	1	1	2	1	3	3	2	2	2	2	2	2	2	2	3	3	1	2	2
486	Yes	Bangladesh Medical College	21	Female	None	25,001 - 50,000	No (Skip next three questions)		NO	Yes	Parent (Father/Mother)	100	1	1	3	3	2	2	1	2	2	2	2	2	4	4	4	4	2	4	4	3
487	Yes	Sylhet m a g osmani medical college	22	Male	None	50,001- 1,00,000	No (Skip next three questions)			Yes	Parent (Father/Mother)	12000	3	3	4	4	4	4	4	4	4	4	4	4	3	3	4	4	4	4	4	3
488	Yes	Sylhet mag osmani medical college	22	Male	Smoking	50,001- 1,00,000	No (Skip next three questions)		NO	No (Skip next 2 questions)	Parent (Father/Mother)	10000	1	1	1	1	1	1	1	1	1	1	1	1	1	1	1	1	1	1	1	1
489	Yes	Sylhet MAG Osmani Medical College	22	Male	None	50,001- 1,00,000	No (Skip next three questions)		NO	No (Skip next 2 questions)	Parent (Father/Mother)	15k	1	3	4	4	2	4	3	3	3	4	4	4	2	4	2	3	4	4	4	3
490	Yes	Sylhet mag osmani medical college	22	Male	Smoking	50,001- 1,00,000	No (Skip next three questions)		NO	No (Skip next 2 questions)			1	1	1	1	1	1	1	1	1	1	1	1	1	1	1	1	1	1	1	1
491	Yes	Sylhet mag osmani medical college	22	Male	Smoking	50,001- 1,00,000	No (Skip next three questions)		NO	No (Skip next 2 questions)			1	1	1	1	1	1	1	1	1	1	1	1	1	1	1	1	1	1	1	1
492	Yes	Sylhet mag osmani medical college	23	Male	Smoking	25,001 - 50,000	No (Skip next three questions)		NO	No (Skip next 2 questions)			1	1	1	1	1	1	1	1	1	1	1	1	1	1	1	1	1	1	1	1
493	Yes	Sylhet mag osmani medical college	24	Male	Smoking	≤25,000	Yes	Tution	Yes	No (Skip next 2 questions)			1	1	1	1	1	1	1	1	1	1	1	1	1	1	1	1	1	1	1	1
494	Yes	Sylhet mag osmani medical college	21	Male	None	≥1,00,000	No (Skip next three questions)			Yes	Parent (Father/Mother)	5000	3	4	3	2	2	3	4	4	4	4	3	4	4	4	4	4	4	4	4	4
495	Yes	Sylhet mag osmani medical college	23	Male	Caffeine use	25,001 - 50,000	No (Skip next three questions)		NO	No (Skip next 2 questions)			1	1	1	1	1	1	1	1	1	1	1	1	1	1	1	1	1	1	1	1
496	Yes	Sylhet mag osmani medical college	24	Male	Smoking	25,001 - 50,000	No (Skip next three questions)		NO	No (Skip next 2 questions)			1	1	1	1	1	1	1	1	1	1	1	1	1	1	1	1	1	1	1	1
497	Yes	Sylhet mag osmani medical college	23	Male	Smoking	25,001 - 50,000	No (Skip next three questions)		NO	No (Skip next 2 questions)			1	1	1	1	1	1	1	1	1	1	1	1	1	1	1	1	1	1	1	1
498	Yes	M A G Osmani Medical College, Sylhet	22	Female	None	25,001 - 50,000	No (Skip next three questions)		NO	No (Skip next 2 questions)			2	1	2	2	1	1	1	1	1	1	1	3	4	2	3	2	2	2	3	1
499	Yes	Sylhet mag osmani medical college	23	Male	Smoking	25,001 - 50,000	No (Skip next three questions)		NO	No (Skip next 2 questions)			1	1	1	1	1	1	1	1	1	1	1	1	1	1	1	1	1	1	1	1
500	Yes	Sylhet mag osmani medical college	22	Male	Alcoholism	25,001 - 50,000	No (Skip next three questions)		NO	No (Skip next 2 questions)			1	1	1	1	1	1	1	1	1	1	1	1	1	1	1	1	1	1	1	1
501	Yes	Sylhet mag osmani medical college	25	Male	Smoking	25,001 - 50,000	No (Skip next three questions)		NO	No (Skip next 2 questions)			1	1	1	1	1	1	1	1	1	1	1	1	1	1	1	1	1	1	1	1
502	Yes	Sylhet mag osmani medical college	22	Male	Smoking	≤25,000	No (Skip next three questions)		NO	No (Skip next 2 questions)			1	1	1	1	1	1	1	1	1	1	1	1	1	1	1	1	1	1	1	1
503	Yes	Sylhet mag osmani medical college	23	Male	Smoking	25,001 - 50,000	No (Skip next three questions)		NO	No (Skip next 2 questions)			1	1	1	1	1	1	1	1	1	1	1	1	1	1	1	1	1	1	1	1
504	Yes	Sylhet mag osmani medical college	23	Male	Smoking	≤25,000	No (Skip next three questions)		NO	No (Skip next 2 questions)			1	1	1	1	1	1	1	1	1	1	1	1	1	1	1	1	1	1	1	1
505	Yes	Sylhet M.A.G Osmani Medical College	19	Male	None	25,001 - 50,000	No (Skip next three questions)		NO	Yes	Parent (Father/Mother)	2000	3	2	4	2	2	2	3	3	2	3	2	3	1	3	1	2	3	2	2	1
506	Yes	Somc	24	Female	Caffeine use	≥1,00,000	No (Skip next three questions)	-	NO	No (Skip next 2 questions)	Parent (Father/Mother)	5k	1	1	1	1	1	1	2	2	1	1	1	1	1	1	1	1	1	1	2	2
507	Yes	Sylhet MAG Osmani Medical College	19	Male	None	≤25,000	No (Skip next three questions)		NO	Yes	Parent (Father/Mother)	1000	4	4	4	4	4	4	4	1	1	4	4	4	1	4	1	1	4	4	4	1
508	Yes	Sylhet MAG Osmani Medical College	19	Male	None	≤25,000	No (Skip next three questions)		NO	Yes	Parent (Father/Mother)	1000	4	4	4	4	4	4	4	1	1	4	4	4	1	4	1	1	4	4	4	1
509	Yes	SOMC	23	Male	None	≤25,000	No (Skip next three questions)			Yes	Parent (Father/Mother)	5000	1	2	2	1	1	1	2	2	2	2	2	2	1	1	2	2	2	2	2	1
510	Yes	Sylhet MAG Osmani Medical College	20	Male	Caffeine use	50,001- 1,00,000	No (Skip next three questions)		NO	No (Skip next 2 questions)			1	2	2	3	2	1	3	3	1	1	3	2	4	4	1	1	1	3	3	1
511	Yes	Rajshahi Medical College	23	Male	Caffeine use	50,001- 1,00,000	No (Skip next three questions)		NO	Yes	Parent (Father/Mother)	2000	2	1	3	2	2	2	2	3	2	2	2	3	2	1	1	1	3	2	1	1
512	Yes	SZMC	24	Male	None	≥1,00,000	Yes	Freelancer	NO	Yes	Parent (Father/Mother)	2k	3	4	4	4	3	4	4	4	4	4	4	4	2	4	3	4	4	4	4	3
513	Yes	Sylhet MAG Osmani Medical College	21	Female	None	≥1,00,000	No (Skip next three questions)		NO	Yes	Parent (Father/Mother)	4000	3	3	2	4	2	4	4	4	3	4	2	4	4	4	2	4	3	4	4	4
514	Yes	Sylhet MAG Osmani Medical College	23	Female	None	≤25,000	Yes	Tuition	NO	Yes	Parent (Father/Mother)	4000	2	3	3	3	2	3	3	2	4	3	3	3	3	3	3	3	3	3	3	3
515	Yes	Sylhet MAG Osmani Medical College	23	Female	None	≥1,00,000	No (Skip next three questions)			No (Skip next 2 questions)	Parent (Father/Mother)	10000	3	3	3	3	3	2	3	3	3	2	3	2	2	3	2	2	2	2	2	2
516	Yes	Sylhet MAG Osmani Medical College	22	Female	None	≥1,00,000	No (Skip next three questions)		NO	Yes	Uncle	5000	3	3	4	4	3	3	3	2	3	4	4	3	2	4	3	3	4	3	4	3
517	Yes	Shahabuddin Medical College	23	Male	Caffeine use	≥1,00,000	Yes	tution	NO	Yes	Parent (Father/Mother)	2000	2	2	1	1	2	2	1	1	1	1	1	1	2	4	4	2	1	1	3	1
518	Yes	Faridpur Medical College	23	Male	None	≤25,000	Yes	Tuition	Yes	No (Skip next 2 questions)			2	2	2	2	2	2	2	2	2	2	2	2	2	2	2	2	2	2	2	2
519	Yes	Sylhet MAG Osmani Medical College	25	Female	None	50,001- 1,00,000	No (Skip next three questions)			Yes	Parent (Father/Mother)	6000	3	3	3	3	2	2	2	2	4	3	3	4	3	3	2	3	3	3	3	2
520	Yes	Sylhet MAG Osmani Medical College	21	Female	None	50,001- 1,00,000	No (Skip next three questions)			Yes	Parent (Father/Mother)	5000	3	1	4	2	2	1	2	1	4	1	4	2	1	3	1	2	4	2	2	2
521	Yes	Green Life Medical College	25	Female		50,001- 1,00,000	Yes	Tuition	NO	Yes	Parent (Father/Mother)	500	1	2	3	2	1	2	2	3	3	1	2	2	3	4	1	1	2	2	3	4
522	Yes	Sylhet MAG Osmani Medical College	23	Female	None	50,001- 1,00,000	No (Skip next three questions)		NO	Yes	Parent (Father/Mother)	8000	2	2	4	3	2	4	4	3	3	2	2	4	3	4	3	3	3	4	3	3
523	Yes	Sylhet MAG Osmani Medical College	25	Male	None	50,001- 1,00,000	Yes	Tuition	Yes	Yes	Parent (Father/Mother)	4000	4	2	4	3	4	1	4	1	1	1	4	3	1	4	1	2	4	4	4	1
524	Yes	Sylhet MAG Osmani Medical College	21	Male	None	50,001- 1,00,000	No (Skip next three questions)			Yes	Parent (Father/Mother)	10000	3	4	4	4	4	4	4	4	4	4	4	4	4	4	4	4	4	4	4	4
525	Yes	M.A.G Osmani Medical College,Sylhet	25	Female	None	25,001 - 50,000	Yes	Tution	Yes	Yes	Parent (Father/Mother)	5000	1	1	1	1	1	1	1	1	1	1	1	1	1	1	1	1	1	1	1	1
526	Yes	Sheikh Hasina Medical College, Jamalpur	23	Male	None	≤25,000	Yes	Tuition	Yes	No (Skip next 2 questions)			2	1	3	1	2	2	2	1	2	2	2	2	2	2	2	2	2	2	2	2
527	Yes	Sylhet MAG Osmani Medical College	25	Female	None	≤25,000	No (Skip next three questions)		NO	No (Skip next 2 questions)	Parent (Father/Mother)	2000	2	2	4	2	2	4	4	4	4	4	4	4	1	2	2	4	4	1	1	1
528	Yes	Sher E Bangla medical college	22	Female	None	50,001- 1,00,000	Yes	Tuition	NO	Yes	Parent (Father/Mother)	8000	3	4	4	4	4	4	4	4	4	3	3	3	1	3	3	3	3	1	3	3
																		The scale consists of 20 items measuring subjective feelings of loneliness and social isolation, rated on a 4-point Likert scale (1 = Never, 2= Rarely, 3= Sometimes, 4 = Often). Total scores range from 20 to 80, with higher scores indicating greater loneliness. Based on previous literature, the scores may be interpreted approximately as: 20–34: Low loneliness 35–49: Moderate loneliness 50–64: Hig…
